# Supplementary material for: Isolation and characterization of a novel Tenacibaculum species and a corresponding bacteriophage from a Mediterranean fish hatchery: Description of Tenacibaculum larymnensis sp. nov. and Tenacibaculum phage Larrie
Source: Front Microbiol. 2023 Feb 28;14:1078669. doi: 10.3389/fmicb.2023.1078669 (PMC10013915; doi:10.3389/fmicb.2023.1078669)
Supplement: Supplementary file 1 [file Table_1.XLSX]

## Sheet: Sheet1
Table S1. Tenacibaculum sp. genomes from GenBank
Organism Scientific Name	Strain names	Country	Source	Taxonomy id	Level	Contig N50	Size	Gene Count	GenBank Accession	BioProject	BioSample
Tenacibaculum caenipelagi	CECT 8283	Republic of Korea	Tidal flat sediment	1325435	Scaffold	340625	3266771	3179	SNYH00000000.1	PRJNA463312	SAMN09074749
Tenacibaculum dicentrarchi	AY7486TD	Chile	Salmo salar	669041	Complete Genome	2918253	2918253	2542	NZ_CP013671.1	PRJNA305919	SAMN04346845
Tenacibaculum discolor	DSM 18842	Spain	Solea senegalensis	361581	Contig	477879	3376020	3182	RCCS00000000.1	PRJNA443678	SAMN08779091
Tenacibaculum discolor	IMLK18	USA	sea water	361581	Contig	431359	3388982	3162	RCVH00000000.1	PRJNA488075	SAMN10241238
Tenacibaculum gallaicum	DSM 18841	Spain	seawater from a holding tank for Psetta maxima	561505	Scaffold	227957	3423857	3196	QUNS00000000.1	PRJNA439989	SAMN08770175
Tenacibaculum jejuense	KCTC 22618(T)	Republic of Korea	coastal seawater	584609	Complete Genome	4614879	4614879	4054	LT899436.1	PRJEB21331	SAMEA104150437
Tenacibaculum litoreum	HSC 22	Malaysia	Tachypleus sp.	321269	Contig	470541	3376594	3096	RSFU00000000.1	PRJNA508279	SAMN10518927
Tenacibaculum lutimaris	DSM 16505	Republic of Korea	Tidal flat sediment	285258	Scaffold	423679	2869467	2719	RAQM00000000.1	PRJNA443677	SAMN08778569
Tenacibaculum maritimum	TM-KORJJ	Republic of Korea	Paralichthys olivaceus	107401	Complete Genome	3333272	3333272	2947	CP020822.1	PRJNA383097	SAMN06759395
Tenacibaculum maritimum NCIMB 2154	NCIMB 2154T	Japan	Pagrus major	1349785	Complete Genome	3435971	3435971	3073	LT634361.1	PRJEB17743	SAMEA4548139
Tenacibaculum mesophilum	DSM 13764	Japan	Halichondria okadai	104268	Chromosome	3344078	3344178	3059	CP032544.1	PRJNA493172	SAMN10130967
Tenacibaculum singaporense	DSM 106434	Singapore	Lates calcarifer	2358479	Chromosome	3511704	3511804	3193	CP032548.1	PRJNA492832	SAMN10107882
Tenacibaculum sp. 4G03	4G03	USA	Coastal ocean surface water	2045443	Scaffold	231383	3812843	3827	PDUU00000000.1	PRJNA414740	SAMN07809291
Tenacibaculum sp. AHE14PA	AHE14PA	North Sea	surface seawater	2745565	Complete Genome	2820326	2820326	2600	CP058983.1	PRJNA643222	SAMN15428593
Tenacibaculum sp. AHE15PA	AHE15PA	North Sea	surface seawater	2745566	Complete Genome	2792144	2792144	2578	CP058982.1	PRJNA643222	SAMN15428594
Tenacibaculum sp. SZ-18	SZ-18	Japan	Seawater	754423	Chromosome	2862403	4024279	3653	CP019335.1	PRJNA357129	SAMN06133350
Tenacibaculum todarodis	LPB0136	Republic of Korea	Todarodes pacificus	1850252	Complete Genome	3019213	3019213	2726	CP018155.1	PRJNA350758	SAMN05945923
