# Supplementary material for: Isolation and characterization of a novel Tenacibaculum species and a corresponding bacteriophage from a Mediterranean fish hatchery: Description of Tenacibaculum larymnensis sp. nov. and Tenacibaculum phage Larrie
Source: Front Microbiol. 2023 Feb 28;14:1078669. doi: 10.3389/fmicb.2023.1078669 (PMC10013915; doi:10.3389/fmicb.2023.1078669)
Supplement: Supplementary file 2 [file Table_2.XLSX]

## Sheet: Sheet1
Table S2. Prophage regions of LAR25
Region	Length (kb)	Completeness(score)	Position	tRNAs	Protein Positions	BLAST hit (PHASTER analysis)	E-value	Protein Sequence
1	7.4	incomplete(20)	contig_1,256719-264196	0	complement(256719..257564)	PHAGE_Bordet_vB_BbrM_PHB04_NC_047861: exonuclease; PP_00244; phage(gi100048)	6.65e-06	MAVQDIQNYSYQNIFSLQTVQFEELCVVNSPQQIDQYKVFWIKEGTGRYNIDFKSYSFEDGVLFFLSPGQVFSVESEKIKEAYQLSFTRDFYCIQTHDAEVSCNGVLFNNIYETPFVVPSGKEVSKLDFILQNLIEEFELEETAQYDMLQSLLKQFIVYSVRIKKEKDVVKESVETKLFKDFSLLVEQNFKKIHRVTEYAYRLGLSPKSLTKHLQKIGTETPSDFIKNRIITEAKRLLLYTDDSIKEVAFDLGFNDPAYFSRFFTKSTGQSPKQFKRSYS
					complement(257708..258307)	hypothetical; PP_00245	N/A	MNFFNNKTDRLLLGVIIVLLLVNLFNKRYQKTNPQTPKITVVKDTVWQTKIDTFKVQTIKYQKVYVYKNDVTNVVKDTIFIKDTTDYVAAKIYRDTLKNADIEIYNYDLVKGKLLDSQLSYKLKVPREITITKTIEYPKTYRSGLYLFTEIGGNPQTFDNLSFGLQYNRKGKWFASYRVNINQLNQLTHNIGLGYRLFN
					complement(258534..260255)	PHAGE_Tenaci_PTm1_NC_049340: hypothetical protein; PP_00246; phage(gi100006)	1.7e-09	MKQNKETLKQFFETGDKPTQQQYADLIDSYIDAKQPEGEANRRFVIDETGEVSVASEQQVPEYSLSPISGTNTVDLLKDGVSVSQIDLTPYLDNTNLARLVSGTVDTNGLATFTRDDNSTFTVDLSNLKDTVPQYQAGSNITIDTTDPSQPVINSSGSSIDFADENGEIKYSSLIDKRTGYYDTTNDVYYPNIHRNSGTNGFPSFSIDPIDSFNYFASSGSGSNRLEYISIPDNRRLHYSMDVYFLEVNQPNYVKANLQFETNGSGGFNNKHVTLLTSDNTSEWAFYFENYNGKSSIGIKNLSEPNNYRQWVVSVDNITVHDRIAANFDPTVLNSGWEFGTALTSSFSTSPSNILQGEDILPHAKPNGVQSVVAGTNVTIDNTDPLNPIINAAGGGGST…
					complement(260403..261764)	PHAGE_Flavob_vB_FspM_lotta8_1_NC_048829: HNH endonuclease; PP_00247; phage(gi100046)	2.93e-06	MKQNKETLKQFFETGDKPTQQQYADLIDSYIDAKQPEGEANRRFVIDELGEVSVASEQQVPEYTLSPISGTNTVDLLKDGISVSQIDLTPYLDNTNLARLVSGTVDANGLATFTRDDNSTFTVDLSNLKDTQIQADFNQTDPTKLDYIKNNPRYFLNVLIEEVESYSVTTYEKQTNDLDGLDFSFKKIYAVLMPTATYVFFSKDIGSTEGILDIANNSDLCMMYTNGRALLQRTDDFSIQNFNSFKFLNKGGSQIFSSEGTRTVKMALNSVKGVNELAILDNNGVEQFKTKELQFDENFVYNSAEKEVQIKNNSKKTYTPILKADTTEISVPTYKGVYFESLGIVHVIIELQDFEYITNDGKGYNISLPVPTTLNTELISQNVIYFKGGSGANSINYSS…
					complement(261872..262528)	PHAGE_Microb_Quhwah_NC_047993: hypothetical protein; PP_00248; phage(gi100043)	2.92e-25	MKQNKEILKQFFETGDKPTQEQYSDLIDTMNTPFMGEIKMIGFNIVPQGWAKCDGQLLNIEEYQELFNLIGNIYGGDGILTFSLPDLRGRTPLGVGSNPELTEYLLGEKGGEENHVLTGEEMPSHTHSGYGTIKASDMEGTTDIPEGNYLAVARTEIDRSNIVYPNIFTNSSNIEMAENGVSVNINETGSNLPHNNMQPYLAVNYIIALEGRIPRIDI
					complement(262657..263274)	PHAGE_Flavob_vB_FspM_lotta8_1_NC_048829: HNH endonuclease; PP_00249; phage(gi100046)	5.93e-06	MKQNKETLKQFFETGDRPTQEQYSDLIDSYIDAKQPEGEANRRFVIDELGEVSIASEQQVPTYQAGTNIMIDETDPLQPVISAAPRVNITEGVFTPSFFTTGSLFSVQQVKGEYYTIGDRVFVDMILSGVTSDGQATYGEVYIAPNIDGFPIGVSVSGTVYNIQAHENYGCYVRHDLGRVNIKDRVWDNETLYINFSYTSKEILS
					complement(263344..263700)	PHAGE_Bacill_CampHawk_NC_022761: holin/anti-holin; PP_00250; phage(gi557478865)	1.6e-06	MMLLIVVDFITGAYASLKLQIPIKSERIGHTISKFVIYNLVIISAYFLEKHIVNEVPFLKIIAGFIAITETKSILENYNKIYGVNPFKALHSLLKQAGMQSTLEQTTEKQKNNDKEKV
					complement(263765..264196)	PHAGE_Serrat_phiMAM1_NC_020083: baseplate hub subunit and tail lysozyme; PP_00251; phage(gi440789403)	8.13e-22	MNNLISVALSQYGVKEVKGSKDHPQIVNYFTSLGFDGGKFKDETAWCSAFANWVAKKAGYEHTNQLTARSWLSVGNSTTNPEPGDVVVLWRENPNSWKGHVGFLIKETRRYVYLLGGNQGNSVSIKAYPKNRVLDFRKLKKNG
2	5.8	incomplete(10)	contig_2,193360-199235	0	complement(193360..194832)	PHAGE_Rhodoc_Weasels2_NC_041887: hypothetical protein; PP_00743; phage(gi100172)	0	MNPLLYTDGYKVDHRRQYPNNTTLVYSNWTPRKSRIQGVEKVVFFGLQYFIKKYIIEDFQTNFFNKPKEEICKQYSRRINNYLGENSVGIEHIAALHDLGYIPMTFKALPEGVEVPIRVPMFTMYNTLPEFFWLTNYFETLLSTTVWLPCNSATIAKQYRKILDKYAQETSSVPEMVDWQGHDFSMRGMAGLEAAEMSAAGHLLSFTGTDTIPAVDFLEKYYNADSDNELIGGSVAATEHSVMCMGTNTGEEETFKRLITEVYPNGIVSIVSDTWDLWKVLTEYLPNLKEEVLARDGKVVIRPDSGDPVDIICGNSNGKTEEEQKGVIQLLWEVFGGTTNTKGYKELDSHIGAIYGDSITLERATQICERLKQKGFASTNVVLGIGSFTYQYNTRDTFG…
					complement(194904..195629)	PHAGE_Cellul_phi38:1_NC_021796: metallophosphoesterase; PP_00744; phage(gi526177574)	6.54e-50	MKTFVIGDIHGGLKALPQVLKKTKITIEDTLIFLGDYVDGWSESAQVIDFLIELNKKHKCIFIKGNHDLWCEDWLRTGEGETIWLVHGGEETKKSYESYSEEQKHEHLAFFQQMKPYHIDSKNRLFIHAGFTSMHGVEKETFKLNYHFDRTLWETALATDKDLPKESELYPERFTHYSEIYIGHTPTIRYNSSTPINALNLWNIDTGAAFTGYLTIMDIDSKKFWQSDQVKTLYSNEKGRN
					complement(195637..196188)	PHAGE_Clostr_phiCD211_NC_029048: putative RNA 2'-phosphotransferase; PP_00745; phage(gi981220969)	2.44e-57	MNEKNTKRISKFLSLILRHQPEKIGLKLDSSGWASIEELLNKSSNNGVTFTKEELGFIVKNNDKQRFSLNENQTKIRANQGHSLKNVTIVTEIKTPPPYLYHGTVAKFIPSIKENGLQKMSRQHVHLSSDSETAKKVGSRRGKPIILTVQSGDMHKKGYEFFLSENGVWLTNLVPAEFIEFLD
					complement(196241..197209)	PHAGE_Serrat_BF_NC_041917: hypothetical protein; PP_00746; phage(gi100349)	1.03e-47	MKKNIIKSTFIGLAVADALGVPVEFKNRQELKQNPVTTMREFGTHHQPKGTWSDDSSLTFCLAESLCQGYDLVDISYKFIQWMNAEIWTPHGNVFDIGIQTRKAIEQLSKIINEKDYKELEILKYSDDEYTNGNGSLMRIIPLLFYIKGKKINDQFNIIWHVSSLTHPHIRSAISCLIYLKLAEYILNGFSIIDSYKKMQNEINLFLTERNISSYEQNHFSRILKQNISNLKENDINSSGYVIHTLEASLWSLLNASNYSEAVLKAVNLGDDTDTTATVVGAIAGMYYGIDNIPQEWIDSLVRKDDIILLSQQFAKKYRYEN
					complement(197226..198062)	PHAGE_Entero_phi92_NC_023693: Phi92_gp107; PP_00747; phage(gi726647041)	2.33e-55	MILNLDKNFTPYGTENNIDYSFFTFSGGEPHIKIISKLEKVAEVTITHRIQSFNDMGTLLLATNALKNMGIKKLHVVLPYFPAARQDRLMVSGEPLSVKVYADIINAQNFESVTVLDPHSEVTPALLNNCKVIDNHKFIEHITKQLSDNLLLISPDGGALKKIYKVAAYLQNYEVVECSKSRNVKTGQLTGFKVYADDLQGKDCLIVDDICDGGGTFLGLAKELKAKNAGNLYLAISHGIFSKGFDELEKHFTKIFTTDSFKTIEIDNCIQIELGKLL
					complement(198127..198810)	PHAGE_Vibrio_vB_VpS_PG07_NC_048041: hypothetical protein; PP_00748; phage(gi100040)	2.86e-14	MSQNIKVAVDAVVFGYQQKELSVLLIKRGIEPFKGAWALPGGLVLENESLEHAVERELLEETGVTIDYLEQLYTFGAPKRAPRNRVVSVTYFGLVSPNHFKISANTDAAEVQWFPIHELPKLAFDHNRILTTALQRLQNKINYQPIGFELLKKEFPFSDLENLYQTILNQKIDRRNFRKKIMSFGILTETDKIYQPSSGRPAKLFKFNAKKYKELEKKGFHFEIKFA
					complement(198858..199235)	PHAGE_Lactob_PLE2_NC_031036: hypothetical protein; PP_00749; phage(gi100027)	1.26e-05	MVSFFINFYRFCKLVFIGIKKDTEFRYLFFFLSLLLTSSTIFYHKIEHWELIDSLYFSVMTMATVGYGDFVPTHNISKIFTIIYTFLSIGTFVAFTAKIVQFTLQKNHQTTPLHKLTSKFKNKNP
3	7.2	incomplete(20)	contig_10,91511-98715	0	complement(91511..92947)	PROPHAGE_Escher_MG1655: carboxy-terminal protease for penicillin-binding protein 3;	2.9e-23	LIDYIQSDYVDDVNTDELLDGAIAEMLGKLDPHSVYIPKENLQLVTENMQGNFVGIGVQFRMIGDTITVIEPIKGGPSIEAGIKAGDRILLADKDTLHGKKLQTSQIMKALKGKPNTKVNLQVYRKTNDSIFDITINRGKVNIKSVDVAYMLNDSIGYIKLDRFARNTYIEFKSSLNKLLTKGMTDLVLDLRGNGGGFIDIANDIVDEFLEDEKLIVFTKNNKGDIVESFATDKGDFENGGLYVLIDENSASASEIVAGALQDNDKGIIIGRRSFGKGLVQQEMDLGDGSAVRLTTARYYTPTGRSIQKPYKKDADSEEYSHDFEHRLENGELFTKDSIKTVDSLKYTTPKGKVVYGGGGIIPDYFVAVDTSAYIPTIFFRPLNDFAFSYVDDNRKKLA…
					complement(93069..93455)	PHAGE_Cyanop_S_TIM5_NC_019516: deoxycytidylate deaminase; PP_02773; phage(gi4229362	1.03e-35	MANEWGQLSHCIRKKVGALIVKDRMIISDGYNGTPSGFENYCEDEEGYTKWYVLHAEANAILKVASSTQSCKGATLYITLSPCQQCSKLIHQAGIKRVVYAQAYKDRSGLDFLEKAGVELTYLPYEQE
					complement(93566..94147)	hypothetical; PP_02774	N/A	MNDFIFYFKTGLFHVLDFKAYDHILFLIVLAVVYQFKQWTKVLWLITLFTIGHSITLALSAYGILNVRADLIEFLIPLTIFITGLMNVLTAKKASVGKENQNLFFALFFGLIHGLGFSNYFKIMIGKTSDKFLPLLEFALGVEVAQIIIVLGILLIGALVQSIFSVNRRDWILIMSSIVIGFALQMMFDRVFW
					complement(94157..94618)	hypothetical; PP_02775	N/A	MVRKLKIDGIDKIIIKRLVKDARTPILSIAREVGISGAAIHQRLRKLDESDLIDGYKMILNPKALGYTTTAFVGVFLDSSSLYSSAIKRLKEIPEIVESHYTTGNYAIFIKILCKNNEDLMHLLNKDIQTIKGVSRTETFISLDQQIDRQIKI
					94724..95284	hypothetical; PP_02776	N/A	MKSVLSILKVFCTLLVVSVFVDFIKRLHKIFYYLFNGGERSLVFNMQIPDNWPDGVYHFLSIISLILIVYMVLLTVDFRQVIFNFSKDDVFTTENSKRLRRVGKGLIIYGVVVLGFKIILGLAIDGNSSLSTSSDPAYNGGYVLGYTVGTSISKMLPIFAMALFIQFISFIVGKGNVLKQENDLTI
					95288..95494	PHAGE_Faecal_FP_Taranis_NC_047914: hypothetical protein; PP_02777; phage(gi100084)	1.6e-10	MPIIVNLDVMLAKRKMKSKELAEIVGITTANLSILKSGKAKAIRFSTLEAICKALDCQPADILEFVEE
					95523..96779	PHAGE_Cronob_ENT39118_NC_019934: DNA polymerase; PP_02778; phage(gi431811050)	5.17e-90	MYALVDCNNFYASCERVFNPNLQGKPVAILSNNDGCVISMSDEAKKLQLPFGAPIFKWDQFCKNNNISVLSSNYPLYGDMSARVMKILEQFSPDVEVYSIDEAFLQFKGFDEYDFNSYGKEIRERLLKWTGIPTCVGIAPTKALSKVANKIARKFPKETGGVYVINSEEKRIKALQWTPIESVWGIGRGIQKRLLAKGCKKAYDFTQLDDNWVLKNLSITGWKLKKDLEGESKIELDEPTNKKAIATTRSFEYTFSDIDNIKERISTFAVSCAEKLRKQNSSCHMVIVLLRSDYHKKDTEQHRVSKTVVFPYPTNSTLTISKSAVQAVTTIFKEGIKYKRAGVIVTGLVPSDNYQIDMFARENPKHASLMSAIDKINQTYKADKIKLANQDLQRTWKMR…
					96805..97263	PHAGE_Cronob_ENT39118_NC_019934: protein umuD; PP_02779; phage(gi431811072)	3.26e-22	MLRKLKPVKASEALTFFLPKELNESEGAILMDTGISAGFPSPADDFRETRISLDEELIRNKEATFFARVSGQSMIGAGLDDNDLLVIDRSIPPTNNKIAVCFLDGEFTVKRLRVEGSEVWLQPENPDYPIIKITEENNFIIWGVVTNVIKKV
					complement(97427..97837)	hypothetical; PP_02780	N/A	MYPEELVKPMRDQLIDAGFEALYTAEDVDNALAKEGTTLVMVNSVCGCAAGTARPGAIASLGADKTPTNLTTVFAGVEKESTAKAREYMIPFPPSSPAIALFKDGNLVHMLERHHIEGRSAQAIAQNLAAAYEEFC
					97954..98715	PHAGE_Cellul_phi4:1_NC_021788: chaperonin DnaJ; PP_02781; phage(gi526176877)	5.23e-05	MGKFAKWLGAGAGFTLGGPIGAIIGFAVGSFIDGISVEDFVQEQQEFQKKTGGQPRRGRATSGDFEISLLILASVVIKSDGKIDKRELDYVRAYFVKMYGKERANHAFKLFNGIIKKQISTRQVCLQIRQYMSHATRLQLLHFLFGIAKADGQVTSVEEEEIRKIASYLYINEYDYSSIKAMFYDESDGAYKMLEITKESTNDEVKKAYRRMAKKHHPDKLQNLGEEHKKGANEKFQKIQAAYEQIKKERGIS
