# Supplementary material for: Isolation and characterization of a novel Tenacibaculum species and a corresponding bacteriophage from a Mediterranean fish hatchery: Description of Tenacibaculum larymnensis sp. nov. and Tenacibaculum phage Larrie
Source: Front Microbiol. 2023 Feb 28;14:1078669. doi: 10.3389/fmicb.2023.1078669 (PMC10013915; doi:10.3389/fmicb.2023.1078669)
Supplement: Supplementary file 3 [file Table_3.XLSX]

## Sheet: Sheet1
Table S3. Information of the Tenacibaculum strains deposited in the PubMLST database
id	isolate	aliases	species	country	host	tissue	year	atpA	dnaK	glyA	gyrB	infB	rlmN	tgt	ST (MLST)
74	74	147/ITT	Tenacibaculum discolor	Italy	Dicentrarchus labrax	Kidney	1989	1000	1000	1000	1000	1000	1000	1000	48
75	75	253/ITT-1	Tenacibaculum mesophilum	Italy	Sparus aurata	Kidney	2004	1001	1001	1001	1001	1001	1001	1001	49
76	76	269/ITT	Tenacibaculum discolor	Italy	Dicentrarchus labrax	Skin	2010	1002	1002	1002	1000	1002	1002	1002	50
77	77	43/ITT	Tenacibaculum discolor	Italy	Dicentrarchus labrax	Kidney	2010	1000	1000	1000	1000	1000	1000	1000	48
78	78	FSIXSp1	Tenacibaculum discolor	Italy	Dicentrarchus labrax	Eyes	1998	1003	1003	1003	1002	1003	1003	1003	51
104	104	YSR-01	Tenacibaculum discolor	Unknown				1000	1021	1000	1000	1000	1000	1000	72
105	105	LL04 11.1.1T	Tenacibaculum discolor	Spain	Solea Senegalensis	Kidney	2008	1018	1022	1021	1020	1018	1003	1018	73
106	106	A37.1T	Tenacibaculum gallaicum	Spain	Psetta maxima		2008	1019	1023	1022	1021	1019	1020	1019	74
108	108	JCM 13039T	Tenacibaculum litoreum	South Korea	Tidal flag sediment		2006	1002	1025	1024	1023	1021	1022	1021	76
110	110	CIP 107215T	Tenacibaculum mesophilum	Japan	Halichondri a okadai		2001	1022	1027	1026	1025	1023	1024	1023	78
