# Supplementary material for: Isolation and characterization of a novel Tenacibaculum species and a corresponding bacteriophage from a Mediterranean fish hatchery: Description of Tenacibaculum larymnensis sp. nov. and Tenacibaculum phage Larrie
Source: Front Microbiol. 2023 Feb 28;14:1078669. doi: 10.3389/fmicb.2023.1078669 (PMC10013915; doi:10.3389/fmicb.2023.1078669)
Supplement: Supplementary file 4 [file Table_4.XLSX]

## Sheet: Features with locus tags
Table S4. Genes related to putative virulence factors, stress response and metabolism elements present in the LAR25 genome with locus tags
Category	Feature		Gene count	Locus tag
Membrane transport
	ABC transporters		18	LCI24_10275	LCI24_10280	LCI24_12070	LCI24_09945	LCI24_11600	LCI24_13265	LCI24_15540	LCI24_13315	LCI24_03825	LCI24_08360	LCI24_15745	LCI24_15630	LCI24_15165	LCI24_05115	LCI24_14675	LCI24_14130	LCI24_14135	LCI24_14125
	Bacterial secretion system	T1SS	1	LCI24_00510
		T2SS	3	LCI24_14810	LCI24_14795	LCI24_14790
		T3SS	1	LCI24_09170
		T4SS	1	LCI24_05450
		T6SS	7	LCI24_06625-06630	LCI24_06575	LCI24_06585-06590	LCI24_05245	LCI24_09240	LCI24_06630	LCI24_06585
		T9SS	21	LCI24_15050	LCI24_12810	LCI24_05980	LCI24_08810	LCI24_09900	LCI24_11885	LCI24_14190	LCI24_05935	LCI24_16615	LCI24_15730	LCI24_02895	LCI24_14500	LCI24_04575	LCI24_16725	LCI24_13445	LCI24_08930	LCI24_15575	LCI24_15565	LCI24_15570	LCI24_15725	LCI24_01590
		Curli production assembly	2	LCI24_13415-13420	LCI24_13420
		Sec-SRP system	9	LCI24_03380	LCI24_04780	LCI24_06880	LCI24_07250	LCI24_08740	LCI24_10515	LCI24_11365	LCI24_15480	LCI24_15610
		Tat system	3	LCI24_01625	LCI24_13535	LCI24_08290
Cell motility
	Bacterial chemotaxis	ompA/motB	2	LCI24_11895	LCI24_13150
	Pilus system		4	LCI24_14770	LCI24_14795	LCI24_14800	LCI24_14810
Cellular community
	Quorum sensing		27	LCI24_01805	LCI24_01805	LCI24_03380	LCI24_03870	LCI24_03875	LCI24_04020	LCI24_04525	LCI24_04780	LCI24_05115	LCI24_05940	LCI24_05960	LCI24_05995	LCI24_06880	LCI24_07250	LCI24_07285	LCI24_07290	LCI24_07815	LCI24_08180	LCI24_08740	LCI24_09525	LCI24_11365	LCI24_14345	LCI24_14500	LCI24_15480	LCI24_15610	LCI24_15775	LCI24_16525
		MBL fold metallo-hydrolase	11	LCI24_01150	LCI24_04975	LCI24_05025	LCI24_05625	LCI24_09720	LCI24_09970	LCI24_10090	LCI24_11475	LCI24_12005	LCI24_12745	LCI24_14055
		Transcriptional response regulator OmpR family protein	2	LCI24_01840	LCI24_15590
		LytTR family DNA-binding domain-containing protein	1	LCI24_11110
	Quorum quenching	ahlD	1	LCI24_13800
	Biofilm formation		9	LCI24_00635	LCI24_02460	LCI24_03870	LCI24_03875	LCI24_08900	LCI24_13195	LCI24_13945	LCI24_14345	LCI24_16210
Extracellular proteins
		RIP metalloprotease rseP	1	LCI24_00790
		Zinc-dependent metalloprotease	1	LCI24_03735
		zinc metallopeptidase	1	LCI24_13235
		Bifunctional metallophosphatase/5'-nucleotidase	1	LCI24_14585
		Ceramidase	1	LCI24_15665
		prtC	1	LCI24_02135
	Bacterial toxins	Hemolysin	2	LCI24_03545
		Hemolysin III	1	LCI24_02450
		Cholesterol-dependent/thiol-activated cytolysin	1	LCI24_08180
		Magnesium and cobalt exporter	2	LCI24_00085	LCI24_02065
Stress response
	Toxin-Antitoxin system (TA system)		5
	osmotic stress response	cls	1	LCI24_05925
	oxidative stress response	sodA	1	LCI24_00815
	ROS detoxification	katG	1	LCI24_10865
	Antiviral system	drt4	1	LCI24_00610
		ptuB,ptuA	2	LCI24_16325	LCI24_16330
		avs2A	1	LCI24_16605
		qatA,qatB,qatC,qatD	4	LCI24_04295	LCI24_04300	LCI24_04305	LCI24_04310
		RT 1 C3	1	LCI24_03920
		Phospholipase,E2,Cyclase II	3	LCI24_05535	LCI24_05540	LCI24_05545
		tmnA	1	LCI24_04120
		gajB 1,gajA	2	LCI24_07980	LCI24_07985
		Type IIG	1	LCI24_05470
		Type I MTases,Type I S,Type I REases	3	LCI24_09850	LCI24_09855	LCI24_09860
		hamB,hamA1	2	LCI24_12420	LCI24_12425
		Mokosh TypeII mkoC	1	LCI24_16035
Iron acquisition
	ferrous iron transport	MFS efflux protein	1	LCI24_02285
		feoA	1	LCI24_02175
		feoB	1	LCI24_02180
	iron source	ferritin	2	LCI24_11220	LCI24_05060
	Siderophore biosynthesis		1	LCI24_02300
	heme uptake	TonB-dependent receptor	32	LCI24_09650	LCI24_00285	LCI24_00415	LCI24_13490	LCI24_03095	LCI24_02370	LCI24_02720	LCI24_04540	LCI24_00090	LCI24_07650	LCI24_13615	LCI24_09955	LCI24_13720	LCI24_02470	LCI24_14565	LCI24_09660	LCI24_02335	LCI24_10260	LCI24_04235	LCI24_04990	LCI24_08950	LCI24_03585	LCI24_13495	LCI24_13370	LCI24_16685	LCI24_06675	LCI24_09015	LCI24_16770	LCI24_10220	LCI24_02650	LCI24_09650	LCI24_08470	LCI24_12000	LCI24_08745	LCI24_08945
Lipid metabolism
	Fatty acid biosynthesis		18	LCI24_13665	LCI24_07290	LCI24_15040	LCI24_13995	LCI24_11770	LCI24_08205	LCI24_11190	LCI24_06010	LCI24_08955	LCI24_07285	LCI24_13985	LCI24_15755	LCI24_03045	LCI24_13990	LCI24_12300	LCI24_02385	LCI24_00465	LCI24_08235
	Fatty acid degradation		11	LCI24_06065	LCI24_01490	LCI24_10565	LCI24_01870	LCI24_06070	LCI24_10060	LCI24_10900	LCI24_15130	LCI24_07285	LCI24_10895	LCI24_07290
	Glycerolipid metabolism		6	LCI24_01490	LCI24_06065	LCI24_02380	LCI24_02445	LCI24_01885	LCI24_11585
	Glycerophospholipid metabolism		10	LCI24_01560	LCI24_01540	LCI24_02445	LCI24_02380	LCI24_11585	LCI24_11715	LCI24_00740	LCI24_15085	LCI24_05925	LCI24_08305
	Arachidonic acid metabolism		1	LCI24_13025
	Linoleic acid metabolism		1	LCI24_00250
	alpha-Linolenic acid metabolism		1	LCI24_10900
	Biosynthesis of unsaturated fatty acids		2	LCI24_02385	LCI24_02690
Metabolism of cofactors and vitamins
	Thiamine metabolism		13	LCI24_04855	LCI24_04865	LCI24_06875	LCI24_04860	LCI24_13835	LCI24_01005	LCI24_04850	LCI24_04870	LCI24_04875	LCI24_03435	LCI24_10180	LCI24_10935	LCI24_03120
	Riboflavin metabolism		6	LCI24_14015	LCI24_16430	LCI24_06785	LCI24_07815	LCI24_00950	LCI24_11605
	Vitamin B6 metabolism		4	LCI24_10225	LCI24_07635	LCI24_07320	LCI24_02945
	Nicotinate and nicotinamide metabolism		13	LCI24_16100	LCI24_16585	LCI24_02935	LCI24_13860	LCI24_03015	LCI24_03755	LCI24_16095	LCI24_15460	LCI24_00595	LCI24_10420	LCI24_06845	LCI24_14585	LCI24_14325
	Pantothenate and CoA biosynthesis		19	LCI24_12495	LCI24_01490	LCI24_06065	LCI24_13575	LCI24_03230	LCI24_09705	LCI24_15600	LCI24_12475	LCI24_08665	LCI24_00625	LCI24_12485	LCI24_12490	LCI24_12480	LCI24_00630	LCI24_03520	LCI24_05050	LCI24_10015	LCI24_09145	LCI24_11205
	Biotin metabolism		10	LCI24_08205	LCI24_11770	LCI24_11190	LCI24_13695	LCI24_13675	LCI24_13650	LCI24_13685	LCI24_11695	LCI24_13665	LCI24_00465
	Lipoic acid metabolism		2	LCI24_14665	LCI24_03105
	Folate biosynthesis		18	LCI24_05195	LCI24_13110	LCI24_15150	LCI24_16395	LCI24_12980	LCI24_16560	LCI24_01170	LCI24_05110	LCI24_11945	LCI24_01940	LCI24_02410	LCI24_01975	LCI24_01980	LCI24_01970	LCI24_12905	LCI24_15785	LCI24_14895	LCI24_11605
	One carbon pool by folate		13	LCI24_05195	LCI24_16270	LCI24_16265	LCI24_16260	LCI24_05185	LCI24_08085	LCI24_06535	LCI24_15905	LCI24_08440	LCI24_07240	LCI24_15205	LCI24_06885	LCI24_00475
	Porphyrin metabolism		21	LCI24_09065	LCI24_08485	LCI24_11355	LCI24_09080	LCI24_09095	LCI24_02610	LCI24_09100	LCI24_09120	LCI24_09090	LCI24_01690	LCI24_08495	LCI24_08480	LCI24_08490	LCI24_00550	LCI24_02075	LCI24_16185	LCI24_09105	LCI24_10415	LCI24_03310	LCI24_09125	LCI24_16195
	Ubiquinone and other terpenoid-quinone biosynthesis		10	LCI24_02970	LCI24_09545	LCI24_02345	LCI24_15450	LCI24_12120	LCI24_15640	LCI24_12090	LCI24_15435	LCI24_06470	LCI24_15650
Metabolism of terpenoids and polyketides
	Terpenoid backbone biosynthesis		9	LCI24_06750	LCI24_10060	LCI24_02925	LCI24_06695	LCI24_06705	LCI24_01005	LCI24_11940	LCI24_03360	LCI24_13395
	Carotenoid biosynthesis		3	LCI24_13080	LCI24_13085	LCI24_13070
	Zeatin biosynthesis		1	LCI24_07605
	Limonene and pinene degradation		3	LCI24_01490	LCI24_06065	LCI24_15130
	Geraniol degradation		3	LCI24_10900	LCI24_14595	LCI24_15130
	Biosynthesis of ansamycins		2	LCI24_07490	LCI24_08140
	Biosynthesis of type II polyketide products		1	LCI24_09720
	Polyketide sugar unit biosynthesis		5	LCI24_10580	LCI24_01800	LCI24_14950	LCI24_14945	LCI24_15020
	Nonribosomal peptide structures		1	LCI24_03715
	Biosynthesis of siderophore group nonribosomal peptides		1	LCI24_15640
	Biosynthesis of vancomycin group antibiotics		1	LCI24_14945
Biosynthesis of other secondary metabolites
	Phenylpropanoid biosynthesis		2	LCI24_13550	LCI24_10865
	Stilbenoid, diarylheptanoid and gingerol biosynthesis		1	LCI24_13550
	Flavonoid biosynthesis		1	LCI24_13550
	Indole alkaloid biosynthesis		1	LCI24_07375
	Isoquinoline alkaloid biosynthesis		3	LCI24_00255	LCI24_14635	LCI24_07375
	Tropane, piperidine and pyridine alkaloid biosynthesis		3	LCI24_00255	LCI24_14635	LCI24_07535
	Betalain biosynthesis		2	LCI24_07375	LCI24_09815
	Glucosinolate biosynthesis		4	LCI24_03230	LCI24_09705	LCI24_12475	LCI24_12315
	Penicillin and cephalosporin biosynthesis		1	LCI24_06050
	Monobactam biosynthesis		8	LCI24_02145	LCI24_10990	LCI24_16140	LCI24_00800	LCI24_16170	LCI24_16165	LCI24_11230	LCI24_07335
	Streptomycin biosynthesis		6	LCI24_10580	LCI24_01800	LCI24_14950	LCI24_14945	LCI24_15020	LCI24_08355
	Acarbose and validamycin biosynthesis		3	LCI24_01800	LCI24_14950	LCI24_14945
	Novobiocin biosynthesis		3	LCI24_00255	LCI24_14635	LCI24_07535	LCI24_03135
	Phenazine biosynthesis		2	LCI24_03870	LCI24_03875
	Prodigiosin biosynthesis		3	LCI24_08205	LCI24_11770	LCI24_11190	LCI24_06010
	Biosynthesis of various antibiotics		1	LCI24_00470
Xenobiotics biodegradation and metabolism
	Benzoate degradation		10	LCI24_15955	LCI24_01870	LCI24_15330	LCI24_10060	LCI24_10900	LCI24_13725	LCI24_15130	LCI24_12360	LCI24_10895	LCI24_11780
	Aminobenzoate degradation		2	LCI24_15495	LCI24_15130
	Chloroalkane and chloroalkene degradation		2	LCI24_01490	LCI24_06065
	Xylene degradation		2	LCI24_12360	LCI24_11780
	Ethylbenzene degradation		1	LCI24_10900
	Styrene degradation		3	LCI24_02340	LCI24_15495	LCI24_08090
	Caprolactam degradation		2	LCI24_06070	LCI24_15130
	Dioxin degradation		1	LCI24_12360
	Polycyclic aromatic hydrocarbon degradation		1	LCI24_15330
Antimicrobial resistance
	beta-Lactam resistance	oprM	2	LCI24_05960	LCI24_15775
		blaB	1	LCI24_08620
		tolC	1	LCI24_00510
		mrdA	1	LCI24_06515
		mrcA	2	LCI24_00610	LCI24_01115
		ftsI	1	LCI24_06105
		mexA	3	LCI24_05950	LCI24_13380	LCI24_15765
		blaI	2	LCI24_05395	LCI24_08025
		nagZ	1	LCI24_11085
	Vancomycin resistance	vanX	1	LCI24_15375
		murG,F	2	LCI24_15060	LCI24_06135
		ddl	1	LCI24_08660
		alr	2	LCI24_02755	LCI24_02860
		mraY	1	LCI24_06115
	Cationic antimicrobial peptide (CAMP) resistance	lpxA	1	LCI24_08230
		amiABC	2	LCI24_05530	LCI24_12065
		PPIA	2	LCI24_11925	LCI24_16375
		degP/htrA	1	LCI24_11285
	Phenicol resistance	catA	1	LCI24_11970
	Tetracycline resistance	tetM/O	1	LCI24_09480
