# Supplementary material for: Isolation and characterization of a novel Tenacibaculum species and a corresponding bacteriophage from a Mediterranean fish hatchery: Description of Tenacibaculum larymnensis sp. nov. and Tenacibaculum phage Larrie
Source: Front Microbiol. 2023 Feb 28;14:1078669. doi: 10.3389/fmicb.2023.1078669 (PMC10013915; doi:10.3389/fmicb.2023.1078669)
Supplement: Supplementary file 5 [file Table_5.XLSX]

## Sheet: Sheet1
Table S5. dbCAN2 results
Locus Tag	CAZymes	HMMER	DIAMOND	dbCAN_sub	Signal Peptide	Gene Family Activities
LCI24_05745	AA1	AA1(47-607)	N	AA1_e35	Y (1-19)	Laccase / p-diphenol:oxygen oxidoreductase / ferroxidase (EC 1.10.3.2); ; ferroxidase (EC 1.10.3.-); Laccase-like multicopper oxidase (EC 1.10.3.-)
LCI24_10160	CBM32	CBM32(142-265)	CBM32	CBM32_e76	Y (1-22)	Binding to galactose and lactose has been demonstrated for the module of Micromonospora viridifaciens sialidase (PMID: 16239725). Binding to polygalacturonic acid has been shown for a Yersinia member (PMID: 17292916). Binding to LacNAc (β-D-galactosyl-1,4-β-D-N-acetylglucosamine) has been shown for an N-acetylglucosaminidase from Clostridium perfingens (PMID: 16990278).
LCI24_15030	CBM50	N	CBM50	CBM50_e550+CBM50_e550+CBM50_e550	N	Modules of approx. 50 residues found attached to various enzymes from families GH18, GH19, GH23, GH24, GH25 and GH73, i.e. enzymes cleaving either chitin or peptidoglycan. Binding to chitopentaose demonstrated in the case of Pteris ryukyuensis chitinase A [Ohnuma T et al. (2008) J. Biol. Chem. 283:5178-87 (PMID: 18083709)]. CBM50 modules are also found in a multitude of other enzymes targeting th…
LCI24_01095	CBM50+GH23	GH23(140-280)	CBM50+GH23	GH23_e731+CBM50_e954+CBM50_e954	Y (1-17)
LCI24_03470	CBM50+GH73	GH73(69-198)	CBM50+GH73	GH73_e68+CBM50_e945	Y (1-23)
LCI24_08235	CE11	CE11(5-223)	CE11	CE11_e29	N	UDP-3-0-acyl N-acetylglucosamine deacetylase (EC 3.5.1.108).
LCI24_09770	CE14	CE14(6-111)	CE14	CE14_e27	N	N-acetyl-1-D-myo-inosityl-2-amino-2-deoxy-α-D-glucopyranoside deacetylase (EC 3.5.1.89); diacetylchitobiose deacetylase (EC 3.5.1.-); mycothiol S-conjugate amidase (EC 3.5.1.-)
LCI24_00865	CE4	CE4(25-142)	N	CE4_e341	N	acetyl xylan esterase (EC 3.1.1.72); chitin deacetylase (EC 3.5.1.41); chitooligosaccharide deacetylase (EC 3.5.1.-); peptidoglycan GlcNAc deacetylase (EC 3.5.1.-); peptidoglycan N-acetylmuramic acid deacetylase (EC 3.5.1.-).
LCI24_08035	CE4	CE4(26-159)	N	CE4_e47	N
LCI24_06255	GH108	GH108(13-100)	N	GH108_e62	N	N-acetylmuramidase (EC 3.2.1.17)
LCI24_02585	GH113	GH113(24-328)	GH113	GH113_e22	Y (1-25)	β-mannanase (EC 3.2.1.78); β-mannosidase (EC 3.2.1.25); [retaining] reducing end exo-β-mannosidase (EC 3.2.1.-)
LCI24_09160	GH17	GH17(10-330)	N	GH17_e9	N	glucan endo-1,3-β-glucosidase (EC 3.2.1.39); licheninase (EC 3.2.1.73); ABA-specific β-glucosidase (EC 3.2.1.175); β-1,3-glucanosyltransglycosylase (EC 2.4.1.-); β-1,3-glucosidase (EC 3.2.1.-)
LCI24_14680	GH171	GH171(62-417)	GH171	GH171_e3	Y (1-32)	peptidoglycan β-N-acetylmuramidase (EC 3.2.1.92)
LCI24_04930	GH18	GH18(114-424)	GH18	GH18_e130	Y (1-29)	chitinase (EC 3.2.1.14); lysozyme (EC 3.2.1.17); endo-β-N-acetylglucosaminidase (EC 3.2.1.96); peptidoglycan hydrolase with endo-β-N-acetylglucosaminidase specificity (EC 3.2.1.-); Nod factor hydrolase (EC 3.2.1.-); xylanase inhibitor; concanavalin B; narbonin; dΙ-N-acetylchitobiase / reducing-end exo-hexosaminidase (EC 3.2.1.-); chitobiosidase (EC 3.2.1.200)
LCI24_16555	GH23	GH23(92-228)	GH23	GH23_e357	Y (1-27)	lysozyme type G (EC 3.2.1.17); peptidoglycan lyase (EC 4.2.2.n1) also known in the literature as peptidoglycan lytic transglycosylase; chitinase (EC 3.2.1.14)
LCI24_11085	GH3	GH3(101-326)	GH3	GH3_e104	Y (1-22)	β-glucosidase (EC 3.2.1.21); xylan 1,4-β-xylosidase (EC 3.2.1.37); β-glucosylceramidase (EC 3.2.1.45); β-N-acetylhexosaminidase (EC 3.2.1.52); α-L-arabinofuranosidase (EC 3.2.1.55); glucan 1,4-β-glucosidase (EC 3.2.1.74); isoprimeverose-producing oligoxyloglucan hydrolase (EC 3.2.1.120); coniferin β-glucosidase (EC 3.2.1.126); exo-1,3-1,4-glucanase (EC 3.2.1.-); β-N-acetylglucosaminide phosphoryl…
LCI24_01475	GH92	GH92(278-773)	GH92	GH92_e0	Y (1-27)	mannosyl-oligosaccharide α-1,2-mannosidase (EC 3.2.1.113); mannosyl-oligosaccharide α-1,3-mannosidase (EC 3.2.1.-); mannosyl-oligosaccharide α-1,6-mannosidase (EC 3.2.1.-); α-mannosidase (EC 3.2.1.24); α-1,2-mannosidase (EC 3.2.1.-); α-1,3-mannosidase (EC 3.2.1.207); α-1,4-mannosidase (EC 3.2.1.-); mannosyl-1-phosphodiester α-1,P-mannosidase (EC 3.2.1.-)
LCI24_11375	GT1	N	GT1	GT1_e105	N	UDP-glucuronosyltransferase (EC 2.4.1.17); zeatin O-β-xylosyltransferase (EC 2.4.2.40); 2-hydroxyacylsphingosine 1-β-galactosyltransferase (EC 2.4.1.45); N-acylsphingosine galactosyltransferase (EC 2.4.1.47); flavonol 3-O-glucosyltransferase (EC 2.4.1.91); anthocyanidin 3-O-glucosyltransferase (EC 2.4.1.115); sinapate 1-glucosyltransferase (EC 2.4.1.120); indole-3-acetate β-glucosyltransferase (E…
LCI24_06855	GT19	GT19(4-350)	GT19	GT19_e2	N	lipid-A-disaccharide synthase (EC 2.4.1.182).
LCI24_02555	GT2	GT2(56-281)	GT2	GT2	N	cellulose synthase (EC 2.4.1.12); chitin synthase (EC 2.4.1.16); dolichyl-phosphate β-D-mannosyltransferase (EC 2.4.1.83); dolichyl-phosphate β-glucosyltransferase (EC 2.4.1.117); N-acetylglucosaminyltransferase (EC 2.4.1.-); N-acetylgalactosaminyltransferase (EC 2.4.1.-); hyaluronan synthase (EC 2.4.1.212); chitin oligosaccharide synthase (EC 2.4.1.-); β-1,3-glucan synthase (EC 2.4.1.34); β-1,4-…
LCI24_02560	GT2	GT2(7-142)	GT2	GT2	N
LCI24_02620	GT2	GT2(7-173)	GT2	GT2	N
LCI24_08350	GT2	GT2(4-135)	GT2	GT2	N
LCI24_10820	GT2	GT2(65-202)+GT2(146-334)	GT2	GT2	N
LCI24_11180	GT2	GT2(6-159)	GT2	GT2	N
LCI24_14860	GT2	GT2(11-158)	GT2	GT2	N
LCI24_14980	GT2	GT2(7-176)	N	GT2	N
LCI24_15670	GT2	GT2(5-180)	GT2	GT2	N
LCI24_06135	GT28	GT28(194-350)	GT28	GT28_e0	N	1,2-diacylglycerol 3-β-galactosyltransferase (EC 2.4.1.46); 1,2-diacylglycerol 3-β-glucosyltransferase (EC 2.4.1.157); UDP-GlcNAc: Und-PP-MurAc-pentapeptide β-N-acetylglucosaminyltransferase (EC 2.4.1.227); digalactosyldiacylglycerol synthase (EC 2.4.1.241)
LCI24_13980	GT30	GT30(39-206)	GT30	GT30_e55	N	CMP-β-KDO: α-3-deoxy-D-manno-octulosonic-acid (KDO) transferase (EC 2.4.99.-).
LCI24_03570	GT4	N	GT4	GT4_e2309	N	sucrose synthase (EC 2.4.1.13); sucrose-phosphate synthase (EC 2.4.1.14); α-glucosyltransferase (EC 2.4.1.52); lipopolysaccharide N-acetylglucosaminyltransferase (EC 2.4.1.56); phosphatidylinositol α-mannosyltransferase (EC 2.4.1.57); GDP-Man: Man1GlcNAc2-PP-dolichol α-1,3-mannosyltransferase (EC 2.4.1.132); GDP-Man: Man3GlcNAc2-PP-dolichol/Man4GlcNAc2-PP-dolichol α-1,2-mannosyltransferase (EC 2.…
LCI24_07495	GT4	GT4(195-344)	GT4	GT4_e2566	N
LCI24_11025	GT4	N	GT4	GT4_e2572	N
LCI24_11030	GT4	GT4(204-363)	GT4	GT4_e350	N
LCI24_14995	GT4	GT4(177-323)	N	GT4_e3758	N
LCI24_15000	GT4	N	GT4	GT4_e2211	N
LCI24_00635	GT5	GT5(5-236)	GT5	GT5_e28	N	UDP-Glc: glycogen glucosyltransferase (EC 2.4.1.11); ADP-Glc: starch glucosyltransferase (EC 2.4.1.21); NDP-Glc: starch glucosyltransferase (EC 2.4.1.242); UDP-Glc: α-1,3-glucan synthase (EC 2.4.1.183) UDP-Glc: α-1,4-glucan synthase (EC 2.4.1.-)
LCI24_00610	GT51	GT51(74-251)	GT51	GT51_e154	N	murein polymerase (EC 2.4.1.129).
LCI24_01115	GT51	GT51(63-238)	GT51	GT51_e181	N
LCI24_16665	GT51	GT51(58-219)	GT51	GT51_e13	N
LCI24_14850	GT83	GT83(8-480)	N	GT83_e27	N	undecaprenyl phosphate-α-L-Ara4N: 4-amino-4-deoxy-β-L-arabinosyltransferase (EC 2.4.2.43); dodecaprenyl phosphate-β-galacturonic acid: lipopolysaccharide core α-galacturonosyl transferase (EC 2.4.1.-)

## Sheet: Sheet2
Table S5. Results of CGC-Finder of the dbCAN2
Cluster	Contig ID	# of Genes	# of CAZymes	# of TC	# of TF	# of STP	Cluster Start	Cluster End	Cluster length
CGC1	LAR_25_contig_11	16	1	1	3	4	108871	124498	15627
CGC1	LAR_25_contig_6	23	2	7	2	3	209882	233155	23273
CGC1	LAR_25_contig_7	23	3	5	3	2	10955	38333	27378
CGC1	LAR_25_contig_2	10	1	1	2	2	130519	141642	11123
