# Supplementary material for: Isolation and characterization of a novel Tenacibaculum species and a corresponding bacteriophage from a Mediterranean fish hatchery: Description of Tenacibaculum larymnensis sp. nov. and Tenacibaculum phage Larrie
Source: Front Microbiol. 2023 Feb 28;14:1078669. doi: 10.3389/fmicb.2023.1078669 (PMC10013915; doi:10.3389/fmicb.2023.1078669)
Supplement: Supplementary file 6 [file Table_6.XLSX]

## Sheet: Genomic features of Larrie
Table S6. Annotated feautures of the genome of Tenacibaculum phage Larrie
	Predicted Functions	Start	End	Length	Direction	Amino acids	NCBI BLASTP Best Hit	E-Value	Similarity Score (%)	Gene Ontology	InterPro	Notes (Based on interpro)	NCBI CDD Best Hit	E-value	nucleotide_sequence
ORF1	Structural protein	308	3	305	-	102	Cellulophaga phage phi13:1 AGO49030.1	4e-07	39.22						atggctgacattaagaacaaaatacaaacagaggtttcggttgatgccagctccgcaagacaggaaattattaagctaaacggcttagcgtctgactcaaccaaaaccgaaaaggaaaggctggacgctaagcaaaaggcttttaagattgaagaggctctacataaaaagagagttaaaactttagaagatgaaatcaaaaaactaaaagaagtagatgcatcatctaaagacttagaaaaagctgtttccaagcttaataaggaaaaagaaagatttgcaaaaatttctgctaatactactaaa	MADIKNKIQTEVSVDASSARQEIIKLNGLASDSTKTEKERLDAKQKAFKIEEALHKKRVKTLEDEIKKLKEVDASSKDLEKAVSKLNKEKERFAKISANTTK
ORF2	Structural protein	3241	338	2903	-	968	Cellulophaga phage phi13:1 AGO49029.1	1e-146	36.12						atgaggactagactagaaatatttaatttagatagaaattttggaggctattcttggataagtttaagattatttgaggagggaactatcaagtacaacacacttgttaataagatagcagaaacaggcacaagagaaataagtcattcaaatactttttctcttcctatggttaatgagaatattagtgcctttggtcttaatagatttgacccaaactctttatctagagccttaaattcaaaatttaaagctagatactacattgatgaaaaagttataatgattggatatgtagtcataaataatatggatgacggagtaataaatataaattttattgatggagctttagggattattgatgcttggggggcgcactcttacaaggagctttta…	MRTRLEIFNLDRNFGGYSWISLRLFEEGTIKYNTLVNKIAETGTREISHSNTFSLPMVNENISAFGLNRFDPNSLSRALNSKFKARYYIDEKVIMIGYVVINNMDDGVININFIDGALGIIDAWGAHSYKELLTSPSLTRPADYQAKIDELYSYVISKTQVLPIVDTVAGRGYHLALFPNSLNAMGDNFQIDVDGNRTVDTFNPYQTRPIWNVKALFDLATETFGYTPIYDSSVEWANVQNHYIVEEGLGDDELDNAGIVSYTRPLDDEKKPYRVSYNDGIWKSYFALSYENVPNDENGYPYGITPNIVAPNMPTPEQMGSVQTWRDTPCIYDLYRGDPTRPISGYLRVTANLNDALKYKYIDAFLDVSSVWFKSTFPMLVISHKDNVEEVSTTKELLD…
ORF3	Hypothetical protein	4289	3246	1043	-	348	Cellulophaga phage phiST YP_007673465.1	2e-61	39.37			Structural Protein			atggctttaacagtaacaccgctaattgacggtcaagatttaagagaaacgccgtacagctatagttatctgtacgaaccattacccgtaagaatttccgtagggtcttctacaaccagagtttttattgatgttacaatagaacctattacagacacagaaagccctatcgattttctagaagcttatgttaattatgatgttagagaaggagcttcttatatagatattgatttgtcagagattgcgaatcaactttccagtcatggagtttacaatattggtaacataaaccagttagtatcaaatcctgatacctttacgataggtgcagatattgataaactatcagtagtaaacggatacggatttaatttttttatatattcagatggagac…	MALTVTPLIDGQDLRETPYSYSYLYEPLPVRISVGSSTTRVFIDVTIEPITDTESPIDFLEAYVNYDVREGASYIDIDLSEIANQLSSHGVYNIGNINQLVSNPDTFTIGADIDKLSVVNGYGFNFFIYSDGDAETKRIKKMFIIGGRHFMDFTPTVENLTLTSEFEAEGIDLTNRWSGYPVIKTILEDPNKTTNQHNLNPFVTITNQTSGCTPEAFLIWKSKLGGWCFWGFEMKRESSKPRQSGSVAVERIGTSRGILTNYPSVNADYTSVSVSRSLTLKSFALTKKELRAVSGINDSPAVYLYKEDGKMELMKLSSASVPLTTFSSGGDFTVSLKSISDLEYKTR
ORF4	Hypothetical protein	4434	4294	140	-	47	Cellulophaga phage phiST AGO47159.1	0.027	39.47						atgaaattgggagatagaattgaaaggggtataaatagatatattccaagactagcagttatggcgcacagtagaggctgtaattgcgaaaaaagaaaagagtttttaaataaactaaccgaaagaaaaaataaaaaataa	MKLGDRIERGINRYIPRLAVMAHSRGCNCEKRKEFLNKLTERKNKK
ORF5	Hypothetical protein	6031	4523	1508	-	503	Winogradskyella helgolandensis WP_178984209.1	9e-26	41.63			Tail fiber protein? (Eχει Signal peptides - interpto)	LbR-like super family cl17507 -> Virulence factor??	8.26e-10	atgaaaaaaatattaacaatattatttgcgattgtgtcaatatctattttctcgcaaactacacctacaactgcttatggattaaatgttataggaaaagatgttttgctaaacagctcgggaataggagaacaaggtgtaaatattaaaaatgaaacttcaaacttttacatatatcaaaaaacttttgatgctggaaaagatgtgattacgacatttaatattgatagtcacgacggtaaaatattgaggtattatgattatgatacttatttatatggcagaatatcgattaaaacggacgctcagagtccttttataattacagatactttaaacaataagaatattgacttcaatacatctttaataactccttcaaactctgttactgttagg…	MKKILTILFAIVSISIFSQTTPTTAYGLNVIGKDVLLNSSGIGEQGVNIKNETSNFYIYQKTFDAGKDVITTFNIDSHDGKILRYYDYDTYLYGRISIKTDAQSPFIITDTLNNKNIDFNTSLITPSNSVTVRLQDKSLVMAGLDDITGLEVRDGGYRLKNETSANFGTVGSNAVDLSIIGIPTGDTGLGATGLGSFASGNLVRASGSYSRAGGLSTESSGDYSSTDGRNVTASGEYSRASGYRVTASGDYVFAHGRDLIAPPYAMSAFGTYNDHSKYTTYSTTSFDERDLLAVWGNGESSVLRSNALEIFKNGIIRAPSLELNEISDNKDLVTLEKSIEVANNVKKNGSLYYADSNTSTTPISVTANTEEFLTNDEAGANTNKNFKPDNVSELWDSST…
ORF6	Hypothetical protein	6453	6061	392	-	131	Tenacibaculum caenipelagi TDQ27622.1	0.0003	38.55						atggcaaacgtaacattagaagaattaaaagctaaatggattgacggatacgttcctgaccaaaccgactatgcagagctttttgactttatagagtcaaagacaagtgctccaacagctttagagaatttagattcaataagtatactggcaggagggcagcacgagcttgttctagattctagtaattcactattcggctttcatatagtttcaagtactggaactggaaatgtgaaaataggtactgcggcaggacttatggattatgggatttttgaattgacaatgattaattcaacattccaagcatcatttataaacggaactatacacattgagagcgattcagatataacaatcactccaatagtatataaagccccacagtaa	MANVTLEELKAKWIDGYVPDQTDYAELFDFIESKTSAPTALENLDSISILAGGQHELVLDSSNSLFGFHIVSSTGTGNVKIGTAAGLMDYGIFELTMINSTFQASFINGTIHIESDSDITITPIVYKAPQ
ORF7	Hypothetical protein	6936	6475	461	-	154	Tenacibaculum sp HAO15864.1	1e-49	54.48						atgaatgatgagttaagggagataataatacagtttctagaatctgtaaaaaaagagcttgacgaatttacgtctgaaaaaggacatattgaaacttcaggagacagcgtttctctctttactcctcattatattcagtttgctaagtacggcaggggagcgggtaaaatgccacctattgagcctttagttgactgggttaagagaaaaggaatagtttctgaagactctcaggcaagaggtacagctttcgcaatagctaaaagtatatctaaaaagggaactctaaatcatgtcccaaatgctccaaacgctatagaggaggcaatggagaacgcgcttgatagttacactataaatatatcgggttatttttcagatgaaataaataatgctgtg…	MNDELREIIIQFLESVKKELDEFTSEKGHIETSGDSVSLFTPHYIQFAKYGRGAGKMPPIEPLVDWVKRKGIVSEDSQARGTAFAIAKSISKKGTLNHVPNAPNAIEEAMENALDSYTINISGYFSDEINNAVLDMVVNALPSDWDTETKVKL
ORF8	Structural protein	7466	6942	524	-	175	Cellulophaga phage phiST YP_007673469.1	9e-42	50.68			Structural protein			atgatacaacaagtaaaactttcagccgaagaggttggaattaacgcagttgttacaaactcaaacgaaaaaatagaaactcaattaaatagattgactagagaggaagtattacctattatggtaatatcttggaactatgatacgacattgagattcaatacacttggttttctagaaaaccctaaaacaaagtttacagggttactattaactaaggcttacgatacgtcaaaatttgaaatggaattagcggcttctcaaatggggagtctatttcagatatttattaaaaatttgcgtgatagactggtgaagtttcagacaaccagtgaacaacctatttcggatgcgggctacgtgaatacgcccgttcacggaatggggaagcatagtggc…	MIQQVKLSAEEVGINAVVTNSNEKIETQLNRLTREEVLPIMVISWNYDTTLRFNTLGFLENPKTKFTGLLLTKAYDTSKFEMELAASQMGSLFQIFIKNLRDRLVKFQTTSEQPISDAGYVNTPVHGMGKHSGVLFRFTASGEIINCIEIEKINPVETIRGIGFDTIGEDKINY
ORF9	Hypothetical protein	7918	7463	455	-	152	Pseudoalteromonas sp. NRA78734.1	1e-56	58.94						atgggaatttttaaaatattaggaagtttatttggaattggtggcgaatggcttaaaaataaacaagaaacaaataggctaaaacaagtccaagagcatgaaattattagggctgaaactgaagcggtagtcaatagaattaaaagcaataccgaatcggataacgaaatagacttgattacggcaagaaataaaagatacactttaaaagatgaagttgtaacgtatttatttttaattccagtaataacagcagcctctgtccctttcattcagttattttacggcggaaatcctttaagtcttaatgaaatggtgagagattcttacacatctttggataatttgcccgaatggtataaatatatcttgggcgcaattattgttgatgttctagga…	MGIFKILGSLFGIGGEWLKNKQETNRLKQVQEHEIIRAETEAVVNRIKSNTESDNEIDLITARNKRYTLKDEVVTYLFLIPVITAASVPFIQLFYGGNPLSLNEMVRDSYTSLDNLPEWYKYILGAIIVDVLGFRSFMRKFIESRKIFNKK
ORF10	Hypothetical protein	7991	8383	392	+	131	No similarity								atggaaaaagtaactttattaatcacaaaggaagattttaaatcttcggtagagataggggtaaatcctataattacagcttttaaaaaacaaaagcttgaaaattcaaatcttaaaaatgtaactatagacagtattacaagttcatcaatattcttcagagttaatggtaaacattaccatgtttctattgatgaatctgtaaataaaaattctttctatatacatacctacgccaaatttacagacagacagtgcaacaaaaatgctttgaaagtattcaggtctaaggaatttagttttattgctgactttatagacaataaattagcagtatctagaaagagaacttttgacgctatagaatttgagttcaatattcctatagaataa	MEKVTLLITKEDFKSSVEIGVNPIITAFKKQKLENSNLKNVTIDSITSSSIFFRVNGKHYHVSIDESVNKNSFYIHTYAKFTDRQCNKNALKVFRSKEFSFIADFIDNKLAVSRKRTFDAIEFEFNIPIE
ORF11	Hypothetical protein	9204	8467	737	-	246	Cellulophaga phage phiST YP_007673471.1	2e-58	38.43						atgatagaaagacttagattttgccatttagagggaatacttgaaggcaaaccgaactatgctaaaattatggttgatgtttttggctttcaaaataggaagttgggaagaaaatttgtttttagaaaattattctctaagtcttactcgttggttgaagaacttaaaaatctagaaatcaaatctctaacagttcccgataacggaacaataaagattccaaataagattgataacataacctttagggctatgatggaattgaatagtctttcaaataaagacggttctgttgtagagcttatgggtagtactgttgcagtagcctgttatagtgagaacaacgacggagactacgacagcagctcagaaaagtttataaaatttaaggaaaaggtt…	MIERLRFCHLEGILEGKPNYAKIMVDVFGFQNRKLGRKFVFRKLFSKSYSLVEELKNLEIKSLTVPDNGTIKIPNKIDNITFRAMMELNSLSNKDGSVVELMGSTVAVACYSENNDGDYDSSSEKFIKFKEKVMNSPLTEVVGIYNWIVKKLDESGSFWEKRFFEVEFQDEDYVNAGGESLKAFNVLNTIKKICKDFNLTYEEAWQLPYSITQTNALESATSNYVQRRMTELKESKMRAERKRKG
ORF12	Hypothetical protein	9727	9224	503	-	168	No similarity								atggaaggaacagaacaaaaattagtatctagagaatatttagaaaaagtaaattataacgactacaaaaaagagtttgagaaaatgggaatcggagaattttttgtggctggtaagaagcgagagtttttagttgatttggctttacagaaacaagctgagagagccgagattttaaattctaagggtgcagaagcttcaaaagaagaagttagtgcagagcttaagaaaaaggatgaggaagcagcaaaggcaaaagctttaaaagatgctgaagaagctgaggctaaagaaaaagaagaggcaaagaaaaagaaagaagttaaatctgctgtatctaaattgacaaaagagcagttgattaacaacattgtatctattgagagaaacttaattaca…	MEGTEQKLVSREYLEKVNYNDYKKEFEKMGIGEFFVAGKKREFLVDLALQKQAERAEILNSKGAEASKEEVSAELKKKDEEAAKAKALKDAEEAEAKEKEEAKKKKEVKSAVSKLTKEQLINNIVSIERNLITPIPAQKAALYSKKYALMEELKDVHGIDWEKEKGK
ORF13	Hypothetical protein	10339	10007	332	-	111	No similarity								atgcaaaatttattaaagaaggttgagttaaccaaaaagattgaacacactgagaatttttactgtattattaaattgaagccaaagttaaacggagctgtaaaagttagattggaagaggtgaacgagcttacatatagtaaagaggtttacgagtacaaggttacagagtttacagaagaaaagttaaaggagcttgagactagaataaaaaacgatttagcagacaggtatttcagattcgtaaaaaatatgaaagagataaactcatttcatatatgcaagttgtctaaagagcttgattataaaatgagctttaataaagacgaatag	MQNLLKKVELTKKIEHTENFYCIIKLKPKLNGAVKVRLEEVNELTYSKEVYEYKVTEFTEEKLKELETRIKNDLADRYFRFVKNMKEINSFHICKLSKELDYKMSFNKDE
ORF14	Hypothetical protein	10889	10341	548	-	183	Rhodothermaceae bacterium MAQ92583.1	1e-14	36.51			SprT- Like	DUF45 super family cl19237	1.51e-06	atgtgtacagaactagacttaaaaataaaaaaggttaaagaactttctgaggagctgataagtgaagtctatacgtttgatggcgttacatactgccccaaatatttaggatataaaactataattatggactcttcgaagtcattgggcaggtgtcatgttggacttaaggagattcagttatcgtcattttatataaattctctcgtattcgaccttgatacttggaaagatataatattgcatgagatagctcacgccattgattttaaggtgagaggaaggtctaatcacgacaaattttggaaaaggatagcggtatccgttggggcaaagccaaagtcaacaactgacgtagtttatcgacaagacttgaagcaaaccgaaaaatacacaatc…	MCTELDLKIKKVKELSEELISEVYTFDGVTYCPKYLGYKTIIMDSSKSLGRCHVGLKEIQLSSFYINSLVFDLDTWKDIILHEIAHAIDFKVRGRSNHDKFWKRIAVSVGAKPKSTTDVVYRQDLKQTEKYTIICDNCGNSRPSKRHSPAVVRGSRACNICCDKHNNGKFSKDYLLKQIKNY
ORF15	Hypothetical protein	11227	10976	251	-	84	No similarity								atgaaaattcaagtaagtgaaaagaaaaaagaaaaagaaattgatttcagtaaacctatgttgctggtttcagataaaacaatcgtattgatagattgtaagagtccccacaatactaatcctaaaagcacagtttttgctggaactgttattcgtgattctagtgtgggctgggatgtaggtcattactctgacaaatggagaaaagattgtttcgaaaaatttgagggagagataaaattgaagcaataa	MKIQVSEKKKEKEIDFSKPMLLVSDKTIVLIDCKSPHNTNPKSTVFAGTVIRDSSVGWDVGHYSDKWRKDCFEKFEGEIKLKQ
ORF16	Hypothetical protein	11596	11252	344	-	115	No similarity					Replication, recombination and repair	COG1107 super family cl27538	2.68e-03	atgaataattttaacactcaatttatagttcctaatataccacatgataaggagcagcttaaacgcagaaaaattgccgttgaggtatcattagactcttggaatagacatctatacggagaaatagttaagagagataagcacggaaagccttactcgaaagactttactcttaaaaatattgaatattttgagaagtatttggataaaattaacaactatctattaagagaacacggggaaagaaacacctgtaagtcttgcgagggaacgggaacggttgagggtgacagtattgacgaaatagaaccgtgcagaacttgttgtggtagcggaaaactttaa	MNNFNTQFIVPNIPHDKEQLKRRKIAVEVSLDSWNRHLYGEIVKRDKHGKPYSKDFTLKNIEYFEKYLDKINNYLLREHGERNTCKSCEGTGTVEGDSIDEIEPCRTCCGSGKL
ORF17	Hypothetical protein	12548	11709	839	-	280	No similarity								atgaacaaaacaccttacgagaaagcaaaaggtttattaacaagattttcactaccgaaagcgaagcactggcaagcaattttcggtaaaattgacgaggttgagcaaggagctgggagtaaattagctggaaacttaaaggttttagcagacattccaaacctttcagacctgtcgactgtattatccgcacaaacgccagcggacataaaggacgccgtatatcttgcaaagataggaggtcaacttagacttatttcagaagagattgaccgagaggcaatagggtcatcaatttactacacattccctacgccttcaggtacttcaattaattttaatatagttggagaaaatggggaggtgttaaaagactctgtttggagtgaggttttagac…	MNKTPYEKAKGLLTRFSLPKAKHWQAIFGKIDEVEQGAGSKLAGNLKVLADIPNLSDLSTVLSAQTPADIKDAVYLAKIGGQLRLISEEIDREAIGSSIYYTFPTPSGTSINFNIVGENGEVLKDSVWSEVLDSDIPSTVRVFELDSWAAEIGTNVIIGNIYSFEAVNFGSFEPLQFNFGSAGILNIAEAIGGIYTQGSGSVAPTLTIPDITDLTSDSGFPTKGRQKKVEVLNLGTDPLTIQGAAGVTILTTLADTTVPLNEKRTLYVSNTTNTWILTN
ORF18	Hypothetical protein	12894	12610	284	-	95	No similarity								atgattgcaaaagacattcatatcgattacagtaaaaaggttaatgaatttaagtcgggcaaaaatatgttcgcaaagcttcctagaaaaagaaagaaagctttcattaataagttcggtcgtagagcttacaggcgtgcaatgatagctcaaaacatagttgacttaaatatttacgctatgaggaggactaacgactgcgatatatttataattggagattggacgagagaggctgagaggaacgaaaataattattttgaaatgagagttgattttaagtaa	MIAKDIHIDYSKKVNEFKSGKNMFAKLPRKRKKAFINKFGRRAYRRAMIAQNIVDLNIYAMRRTNDCDIFIIGDWTREAERNENNYFEMRVDFK
ORF19	Hypothetical protein	13179	12901	278	-	93	No similarity								atgagtacagagttagacaagagagttgctattgatatggtaggatttgaatattttaaacagtgtatttcgaacggtgcaactcctgaagaagctaaaagggaaatgttgaccgaagaggcttgcaagattatgaacgagagagttaagaaaattcttgagggaagtgagttagaatcgaatctattaacattcgaagagtttgaatcaggattcgaaaatttaaagcaccttgagggcgaaataaatacaatgattcaaaaacaaaactttatataa	MSTELDKRVAIDMVGFEYFKQCISNGATPEEAKREMLTEEACKIMNERVKKILEGSELESNLLTFEEFESGFENLKHLEGEINTMIQKQNFI
ORF20	DUF4942 domain-containing protein	14635	13253	1382	-	461	Flavobacteriales bacterium MBE7443067.1	0	61.10			Mehylation	DUF4942 super family cl16358	7.87e-19	atgtttgacaaagaattttacccaacgccagtagaggtattggacttaatgcagattgattgcaataataagatagttcttgaacctagtgcgggaaagggagatatagttgattacttgctatcaaggagagcaaaagaggttatagcctgtgagaaaaactcagagcttagaaaaatagtaaattcaaaatgtgaggtttacaaaagtgattttttcgagcttacggctgaggaaatatcacatatcaacatgattgtgatgaatccgccattctcaaacgctgataagcatatagagcatgcgtataacattgctcctgaaggttgtgagattgtggcactttgcaattggcaaactattgaaaaatactctcgacacagtagacttaaaagccta…	MFDKEFYPTPVEVLDLMQIDCNNKIVLEPSAGKGDIVDYLLSRRAKEVIACEKNSELRKIVNSKCEVYKSDFFELTAEEISHINMIVMNPPFSNADKHIEHAYNIAPEGCEIVALCNWQTIEKYSRHSRLKSLVDNYGTSENLGDCFKQAERKTGVEIGLVKLFKPNTGQNNNFEGFFMDEEEVYETFGGESSIMPYNEVRALVNRYVGAVKVFNEMFAVKERLTYSLKPLGISDIEFNVGYNNSVKTKEQFAKDLQIKSWSYIFNKMNMQKYVTRGVMKDVNTFVKTQSKYPFTEKNVYRMFEIIVGTRQNSYNRALEEAIDNFTKHTHKNRFGVEGWKTNSGYMLNKKFIVDWMVEPNTWSNGKVSLRYNSNQEQLEDLIKVLCNITGVNYDNLTTL…
ORF21	Hypothetical protein	14911	14711	200	-	67	No similarity								atgaaagctagattattaaagaaggttagaaaaagagttttcgtctcggagagacgcggagactttatcctacacgttgatgatatgcgaaactacttaggcagagacttatttaaagctaagtctgactatagaaaggcggttgtatttgttgctaaaagaatgtacaagagtaaagttaaatcaaaaagagttttttaa	MKARLLKKVRKRVFVSERRGDFILHVDDMRNYLGRDLFKAKSDYRKAVVFVAKRMYKSKVKSKRVF
ORF22	Hypothetical protein	15065	14922	143	-	48	Rhodobacteraceae bacterium MBT26682.1	2e-11	58.70						atgttagtggactttattgctgaaaacgaagagtttcacgaccaaataaaaaccacacttctaacaatagaccttactaatggcgatgtttttcattaccttaacttcttggctgagggaatggttaaagcttgtggttactaa	MLVDFIAENEEFHDQIKTTLLTIDLTNGDVFHYLNFLAEGMVKACGY
ORF23	Hypothetical protein	15683	15228	455	-	152	Chryseobacterium sp. T16E-39 WP_089026894.1	0.007	40.68						atgttaacaaaaacggaattaatttattatacgaaccaaagaatagagagctggtataaattggctaaagaaagctttaacgttgacggtatgggaatcgctatgattgaagatgatgagttcaaaatattataccaagagaacgggaaagagaaggtatttaaagcttatttctgcgaggattatttaaacgacttaccaaggactatttttataactgctggtctgaaacaatcgattaagggtatgagtattgagaaattaagtcctgagtttatagataaatttcaggagggagacagggttatactagaggtaatggggagaactaggattctctcagctagtacacactacatatacattgatgaggtaggcgacaagtgtatcgacaatcaa…	MLTKTELIYYTNQRIESWYKLAKESFNVDGMGIAMIEDDEFKILYQENGKEKVFKAYFCEDYLNDLPRTIFITAGLKQSIKGMSIEKLSPEFIDKFQEGDRVILEVMGRTRILSASTHYIYIDEVGDKCIDNQGFSVKLKDISNKHTLTKL
ORF24	Hypothetical protein	16026	15769	257	-	86	No similarity								atgagaacaattagccaaatattatcagcaaccaattttaagaaaggattaaaagcctacggggttgaggtgttaagttgtagacaaaacaagatgggagctatcctagttatagaatctagtgtctctaatcaggagaaggcgattaagttctttaaagagtttaatatttgtatggcaggtggattgagaattactgaggtaagaaaaaccactttagaaagattggattatggaaacctgtttttaatggactag	MRTISQILSATNFKKGLKAYGVEVLSCRQNKMGAILVIESSVSNQEKAIKFFKEFNICMAGGLRITEVRKTTLERLDYGNLFLMD
ORF25	Hypothetical protein	16262	16110	152	-	51	No similarity								atggaaaatatttccgcaaatgatattagtaaagccgctggtaaatggggcggaaggagttcgaagactaggattctcgtaagtcctgagaccaaaaggaatctagaaaaagctttaatgaaatttttaacaaagcatgaatataagtactga	MENISANDISKAAGKWGGRSSKTRILVSPETKRNLEKALMKFLTKHEYKY
ORF26	Hypothetical protein	16458	16267	191	-	64	Chromobacterium sp. ASV23 WP_199153453.1	0.0008	44.44						atgaaagaagttaacagaaaagagttctttaacctcatcaacaaaaagaacgtaactacatcggtggtcggtgacttcccttatacagttatatttaaggatagagacaactcaatggatgaggtcggcaagattgttgacgaaatcgatttggtgaaaaataggtctgtaaagtactttttaaaaaaatag	MKEVNRKEFFNLINKKNVTTSVVGDFPYTVIFKDRDNSMDEVGKIVDEIDLVKNRSVKYFLKK
ORF27	Hypothetical protein	16587	16465	122	-	41	No similarity								atgaacgttgaagagtggaacgagaaagtattgtatttagagagcgaaagagatttgtttaacgagattttagtaaactacggactagatatagatagctttataaaagagattcaaaaataa	MNVEEWNEKVLYLESERDLFNEILVNYGLDIDSFIKEIQK
ORF28	TPA Hypothetical protein	16737	16606	131	-	44	Flavobacterium sp. HAT75481.1	0.002	42.50						atgtttatattaaaacctcagcatcaaaacagaatcttacaaggacttattgaactttctagacaaatcaaatatcacaacacagatattgcgcctaacttacagaatatggaggattgggaagctaagtaa	MFILKPQHQNRILQGLIELSRQIKYHNTDIAPNLQNMEDWEAK
ORF29	Hypothetical protein	17383	17138	245	-	82	No similarity								atgggatataaaacaactttaacgaagcctgagtcacgtatcaactggaacgaatcaaatctacttatcaataaagatattggcgtaatcgtaataacaaacggcgttcataggacaaagttttttgaagggactgcaatagctgagaacgattcagatgtagaggtaggaagtttctttgacgactggataaaagacaactttaaaaaattcgttggtaaattagaatttgagcaatacatttaa	MGYKTTLTKPESRINWNESNLLINKDIGVIVITNGVHRTKFFEGTAIAENDSDVEVGSFFDDWIKDNFKKFVGKLEFEQYI
ORF30	Hypothetical protein	17996	17751	245	-	82	No similarity								atgaaaaacggattagtaggaaaagacatatactttatgtacgatggcgacaagcttcgaggagaagtgattgacaaaataatggacgctgaggtgtttgagaacgaagttcctgctggcggtggaacattcgacgcgtatatcgtaagaactcctattgcggtaactaaatacttagttagaccgatgggagacaccgaaatcttatttattaagcctagtcagataaaagacattatttgttaa	MKNGLVGKDIYFMYDGDKLRGEVIDKIMDAEVFENEVPAGGGTFDAYIVRTPIAVTKYLVRPMGDTEILFIKPSQIKDIIC
ORF31	Hypothetical protein	18232	17996	236	-	79	No similarity								atgaataagcaaaacaggattttattaaagcaggcgacctcatcaacactattcatgtggttagagaacgcaattaataattataacacagttacggcagaaattaaagaccaaggaggttttactttagctgagttaaaaaaggagctgttcaagcgaatgaagcacacgacaccgaaaacggggtttgattcaatctcgcatttaacagaagttccaactaaaaaagaggaataa	MNKQNRILLKQATSSTLFMWLENAINNYNTVTAEIKDQGGFTLAELKKELFKRMKHTTPKTGFDSISHLTEVPTKKEE
ORF32	Hypothetical protein	18606	18253	353	-	118	No similarity								atggaaaaattagattttacaaaagaggttttgttgggcattgagccaatagaggtaaagattacgcctgatattttaaggggtgttgatatactaaacactaccgattgtattggtgcaagggctttaaaaagcgttttaaagaataactttaagccaataaactttaactttgatgtatcttggggaattatttcaggttcattattttgtaataagaatggcgttaactttatgatggtaaagtttggaatgattgacgagaagaaaaaacctgttgacgcaatgagtattgaacagccaacaaccgtttacttagaagtggattacatcaaggatttatcaaacatttag	MEKLDFTKEVLLGIEPIEVKITPDILRGVDILNTTDCIGARALKSVLKNNFKPINFNFDVSWGIISGSLFCNKNGVNFMMVKFGMIDEKKKPVDAMSIEQPTTVYLEVDYIKDLSNI
ORF33	Hypothetical protein	19227	18904	323	-	108	No similarity					Signal peptides			atgaaaagagtatttttattattaactttaggattaacattagttgctacttcatgtgagcaaagcgacagtttaattgagaaagcatcttttgaacaagctatccaagactacgaggatggaaatttcgttgctgacagcttagaagatatacaagcaagaagcgtagatacgacaatttgttcgggtacaacctcgggaggaacttatgtgaggatacattatagtgaatcccttggatactatgcaagaataggggaagaacttacatattatatttatgatgctacagaaatccctgatgcttgtgggttgttgaattaa	MKRVFLLLTLGLTLVATSCEQSDSLIEKASFEQAIQDYEDGNFVADSLEDIQARSVDTTICSGTTSGGTYVRIHYSESLGYYARIGEELTYYIYDATEIPDACGLLN
ORF34	Hypothetical protein	20489	20364	125	-	42	No similarity								ttgagtccttctcatagagtcggaatttattcaaaaacgaaggattttttaaatcaaatggaagatttttcgaaccaaatagaagaattttcgaaccaaatagaagaactttcgaaccaaatttga	MSPSHRVGIYSKTKDFLNQMEDFSNQIEEFSNQIEELSNQI
ORF35	Hypothetical protein	20908	20660	248	-	83	No similarity								atgttaataaataaacacaaagaaaatccattagtctatgatgttgaaaatattatcgaatcactacccgagaattatatcagtaattgtaaaagtattttagacagcgttgaaaaaattacgctggaagtactcaaagagaataaagaaatgaattttatttatatgggtggtagaggacatggcaaatccatggtaatgcgcaggattgcagaaatgatgaataaagagcttttcggcaagcgttag	MLINKHKENPLVYDVENIIESLPENYISNCKSILDSVEKITLEVLKENKEMNFIYMGGRGHGKSMVMRRIAEMMNKELFGKR
ORF36	Hypothetical protein	21027	20911	116	-	39	No similarity								atgggaaaaactataagaagacaagcgacaagaaaaaagcaaacgtctaaaaagtttttaaaatcgacaatcaccgagagagaatcaagaaatgaaataagaagagtattcagataa	MGKTIRRQATRKKQTSKKFLKSTITERESRNEIRRVFR
ORF37	Hypothetical protein	21739	21221	518	-	173	Dysgonomonas sp. 520 WP_163320938.1	0.016	47.50						ttgtggatactagttgacgcaaggaaggtaaacagcattctcaacgctgtgagtttgagaggtttaattaatacactttacattatgtacacatttagaacatttacaaacaacggagtacaaacagactataatctaggagaatcttacaatttattttcttacgaaagaatgacagaagagtcttggaataaaatttttaaagaggtttacaagactgattttgaaaaagataagaataaaacaagggttatcattacaggcgaatgtattaggactttatctaaaggagaagtaggctacattgtgaccgaaaatggaaagactttaagaaaagttacaggagttgactccgcagaaaagccaataattaagacgaataatctttttacattaaag…	MWILVDARKVNSILNAVSLRGLINTLYIMYTFRTFTNNGVQTDYNLGESYNLFSYERMTEESWNKIFKEVYKTDFEKDKNKTRVIITGECIRTLSKGEVGYIVTENGKTLRKVTGVDSAEKPIIKTNNLFTLKEMVKFGNYLLSEERHKKLVHKTNKRNVTDADISNYLSEV
ORF38	Hypothetical protein	21999	21802	197	-	66	No similarity								atgagctacgataagtcgtcgaatgttgaaactagatatttagagttttcagtatcaactggaagcatttcacaaattgacgtaaaagataggtttgtaatgccttcagggacagattggtggatgagaataacaaacgtaacaaataacggcgcaagaatatcgttcaatggaatatttttgcgggtaaagaaatag	MSYDKSSNVETRYLEFSVSTGSISQIDVKDRFVMPSGTDWWMRITNVTNNGARISFNGIFLRVKK
ORF39	TPA Hypothetical protein	22301	21996	305	-	102	bacterium HEC66598.1	0.008	36.23						ttgctattgactgaagagattgaactaaacggaacaactgtagttcagacagttaataaattctatagagtcaacttattctatgtaacttccgcaggagaaacaaaaagcaacgagggtaatataaatttatatgccgatataaattcaacagtctattcaatggcttatattattccaaattatagctattctcagtcagctaattggagcattccactagatgaagagtggtacatggttggaacagagtcaaatatggcggatgagtcaactcttggaatagagcttcagttgtttttatga	MLLTEEIELNGTTVVQTVNKFYRVNLFYVTSAGETKSNEGNINLYADINSTVYSMAYIIPNYSYSQSANWSIPLDEEWYMVGTESNMADESTLGIELQLFL
ORF40	Hypothetical protein	22535	22347	188	-	63	No similarity								atgctggatactcaaagaggacttgaatatggtaaaaatatttttactatcttagggagaagtagattaataaatataagtaatcttgaagaagatatttggatgaagggcggactgtatgaggggagaatcgagcaagcagaatttttgaatatagtttcagattcagcaaatgattctatttcatga	MLDTQRGLEYGKNIFTILGRSRLINISNLEEDIWMKGGLYEGRIEQAEFLNIVSDSANDSIS
ORF41	Hypothetical protein	22807	22595	212	-	71	No similarity								atgaataaagcatttttattaaataaaaactatttcattattgaaatagatgagaaagaatataaattctcaagaacaaagtccttccactcattaagttcagaccatgtgcgagtagaggatacggttactagaatttcagtttctatcttaaaaaatcaaattcaaagcattaaagatactgaaagcgaagaacaatttaatttaatttag	MNKAFLLNKNYFIIEIDEKEYKFSRTKSFHSLSSDHVRVEDTVTRISVSILKNQIQSIKDTESEEQFNLI
ORF42	Phage terminase large subunit	24082	22826	1256	-	419	No similarity					Phage terminase large subunit	Terminase_3 super family cl12054	2.78e-30	atggcaaaaggagatttatttataaaccccacctttgagcctatttttagcgatgagttaacggacaaaagatattatcaactttatggaggaagaggaagcggtaaatcgtttgttgcctcagttgcagcggtagataaaacttactcaaagtataagcatagagtattgtatttacgtcagaccatgacatcgtcagaagattcaacaatcgcagacgttagaatggcaatagaaattttaggagttgcagcagacttcagggagaaaaagggagtaataacgaacattagaacaggtggaactatcagctttaaggggatacgttcaactggttcacaatcagcaaagctgaaatcattatcgggtattacaaccttaataattgaggaagccgaa…	MAKGDLFINPTFEPIFSDELTDKRYYQLYGGRGSGKSFVASVAAVDKTYSKYKHRVLYLRQTMTSSEDSTIADVRMAIEILGVAADFREKKGVITNIRTGGTISFKGIRSTGSQSAKLKSLSGITTLIIEEAEEVESFDEFSKIDESIRIAGKPLKVILIYNPTSAIKSWIHAEWFENGRPLVSRFKDTEYLHSTYLDNLDNLAKSAIDRYNDLKETNPTYYRNTILAEWTLGSANRIYAGWGIIPELEQSGDTWYGLDFGYGGKDKTACVKITWIEGVYYVELVFSESKLSITSIARKLRKGGVPFNAKIFADSAAPILIKELRDKGFTSISKAKKGKVREGIKKVQDKAIVLVRNDEKDPLYTFYMTFSENGKGELPHEPDELAAMRYGINSKKPMK…
ORF43	Hypothetical protein	24486	24088	398	-	133	Cellulophaga phage phiST YP_007673403.1	3e-27	46.56						atgaaaaacgaggagagagaggcaaggactctattagagagacggtctctactcattaagtcagcgattgacaaaaactttttaacttacagggaaatatcaaaggttacaggacttaaacttactgaaattaaggacactttaggtaaaaacaaagaacttaatgctgagtatagagtatgtaaaaggatggtttccgaaattgcttcggataatattttcgacgccgtcatggataaaacacatcctaaaaactacgaagcaagtaagttaattataactaaattcaaatctgagtttgatgagcatttagagagtgcagattcttcagagattgaaattggaggagttggcagtggagaagttaaaccaattacaataaaatttggtaaaaaataa	MKNEEREARTLLERRSLLIKSAIDKNFLTYREISKVTGLKLTEIKDTLGKNKELNAEYRVCKRMVSEIASDNIFDAVMDKTHPKNYEASKLIITKFKSEFDEHLESADSSEIEIGGVGSGEVKPITIKFGKK
ORF44	Hypothetical protein	25272	24778	494	-	165	Cellulophaga phage phiST YP_007673405.1	5e-41	45.00						atgtatagaagcgttgtagaaaataaacttattgtccctgatattgaggacattatgcaagactatgttagtatacaattagacatagattccacaaaaattaaagcggcttgtttggttgctcaaaaagacatttcaaaagtaatcaagaaacataattttaacaaatgctatcgagacaatgcggactttgacgaagaattgttcgagttagttgttccgacattatgttattttacttactatagagcgttgagaatatttcaaggcactttaactgatggaggtttcgctacagaacaagaagcgcagaccttaagttctgcaaagagtgcagctaacgaagttcaatctataggagaaatgtttttaaacgatgtagtagattatttaacgggc…	MYRSVVENKLIVPDIEDIMQDYVSIQLDIDSTKIKAACLVAQKDISKVIKKHNFNKCYRDNADFDEELFELVVPTLCYFTYYRALRIFQGTLTDGGFATEQEAQTLSSAKSAANEVQSIGEMFLNDVVDYLTGETSDEDEKEVEQVRTKKVRVFGGSSSASPYS
ORF45	Phage Portal protein	26639	25275	1364	-	455	Cellulophaga phage phiST YP_007673406.1	2e-172	61.50			Phage portal protein			atggcttttaatttagaagagcatagagaacttgctcaagttaggacagttcaaaatccaacgttagggataatgaactggggaagagataactctttcccacaaacatttaaaaaccttatagaacaatccccagtgggtaaaccagcagttgaaagaactgctaaattttataaaggttcaggcttcgagggagacgatatggtggtaactccatacggactaactctaggggagctttacgatatttgcgcagatgactattcaatatttaaggcgttcgctatccatgttaactacaagttaaacgggaaagttacaacaatgcagcctttgagaattgcagacttgcgctttaatgaatttgacgaacttaatttcgccagcaaaataggctat…	MAFNLEEHRELAQVRTVQNPTLGIMNWGRDNSFPQTFKNLIEQSPVGKPAVERTAKFYKGSGFEGDDMVVTPYGLTLGELYDICADDYSIFKAFAIHVNYKLNGKVTTMQPLRIADLRFNEFDELNFASKIGYHPNFGLNAVEQKTIQNHPTKGKIKWFDRFNPSAVVEQIKETGSSGNYLGQVLYFSSSGHSSYPIPTLQAPINFLLADIENSILIRKEVATGFISTYILKTTLDNEDETLEGFEKSLAEAQGARGYGKVITFAGLSEEEVKGTILEEIGSGGSGAKAVVESAKLTYELIQKVINGAYLIPPVLAGADQNNGFSGTDLKDAYFVFNAVTKDGRECLQGNINRILKHSEFEVKEIKVNKLELDEDEEKDVEEVASKAVKGEGKSDEETK…
ORF46	Hypothetical protein	26958	26686	272	-	91	Cellulophaga phage phiST YP_007673407.1	2e-06	46.30						atgggtaataaatcttatatcgaatcaggaaaaatcaagaaagagggacttttaagaaaaacagtcaactatttagatgttgatgtatggcgttctaaatttggagtacatagtactagagctgtgtttaacgtttattcaaacaagttcaaagtatcaaagaacactatgagaaacaatccaagacgttactcattcagtcactgtcttaattcattaagaaggcttgagaatccaaactataaagaccctgaagatacagtaataatatag	MGNKSYIESGKIKKEGLLRKTVNYLDVDVWRSKFGVHSTRAVFNVYSNKFKVSKNTMRNNPRRYSFSHCLNSLRRLENPNYKDPEDTVII
ORF47	protein of unknown function (DUF5320)	27918	27307	611	-	204	Siphoviridae sp. DAL74226.1	2e-11	34.88						atgacacaaattaaaataggagacagagttaagattaaggatttcggaagagcttgtacaacttatgaagacaagtttaaggaaatggggttcaaaaatactaaaagcaactacactaacggactttctttcgacgatgtttttaaggtattctcaacaggtattcatgaagacggaacagaaatgttagggcttgagaggttcggaagacaaattttaatatcagaagttgctgtcgagaaaaccaaggaggagctaattatgtataagtcagacctaaagacagggttcgtcatagagaaccgagacgggaaatttggtctagttatgaaagatacttcaagaggtgacgttatagctgcaaatcttgagaaaaacgttgaaaaaacatggtgtact…	MTQIKIGDRVKIKDFGRACTTYEDKFKEMGFKNTKSNYTNGLSFDDVFKVFSTGIHEDGTEMLGLERFGRQILISEVAVEKTKEELIMYKSDLKTGFVIENRDGKFGLVMKDTSRGDVIAANLEKNVEKTWCTLSSYNEDLTSKSNKIFDIVRVFDNLSRQSNNNAASLSDKGSLIWERPKPKKMTINDIEKELGYKIELVEN
ORF48	Hypothetical protein	28357	27923	434	-	145	No similarity								atgaagactaaacacctaatagttaaaaaggacactatagaactatttaacgcacatccgtacagagaagagtcttcagtttataaagctggtttcttaacggatgaagacagtgaaggagaaatatttttataccattggtttgctgatactagatatagagaatctagaataactaatactgaaactatagaaaaaatattgagtgaaaataatttggaaatagttaaaggagaggttttagaaaaaggggcggtgttaaaaattgttaccaaggataatgagattaatattatctttgataacatacaagacgcaaagtctgaggcactatcgataaaagaagacttattgtctgaaggcgactttatatgctttagcgcattagtatttaaaagt…	MKTKHLIVKKDTIELFNAHPYREESSVYKAGFLTDEDSEGEIFLYHWFADTRYRESRITNTETIEKILSENNLEIVKGEVLEKGAVLKIVTKDNEINIIFDNIQDAKSEALSIKEDLLSEGDFICFSALVFKSKIKFINVVSKN
ORF49	Hypothetical protein	28742	28347	395	-	132	No similarity								atgaaagaacaaattattaaattaataaacgagcatataaagtatgctaaagaagaaccacactttaactgtccgaaagaaagaagatactacacagtatctttttctcaaaagggatttgatgagtatatggcagaccaattcactggaaagattgagctgtgtgctttagttgatacaaatattccagtaaaagacatggtttggactggacaaagttcattaatggaatttagaagaattggaatagatgcaattagatatttcaaaagagaggaagttatgagagattttgaaatgtttaagcaaggttttattgatgacagtatagagattacagttaatcaatttcaaaaagatttagttaagattaattataaggcacatgaagactaa	MKEQIIKLINEHIKYAKEEPHFNCPKERRYYTVSFSQKGFDEYMADQFTGKIELCALVDTNIPVKDMVWTGQSSLMEFRRIGIDAIRYFKREEVMRDFEMFKQGFIDDSIEITVNQFQKDLVKINYKAHED
ORF50	Hypothetical protein	28930	28802	128	-	43	No similarity								atggtaattagtgaagttataagtaagcttgagagaataaagaagaactacggagacatagaatgccgaaagggaacatacaacggtcaagacgaatgcatcgaggacgtatataggaatgagggttag	MVISEVISKLERIKKNYGDIECRKGTYNGQDECIEDVYRNEG
ORF51	Hypothetical protein	29366	28920	446	-	149	No similarity								atgaataaaagagaactacatcaaaagattagagaggcaaaaaatactataaaagaattaaagcgaagtattttagagattgagaaaggagaggaacagaaaagaaaagagttggctgtaatgatgaaggatgttgattcttttatagaagaccctttagagttgattatgaaagctcttcacaagttctatagaatggaagtcaacagactagggagaggattcacgaaagagggaattactatatgtttatctcctaacggtaaacatatacttaagattcatatttgcggggcttatgctgatggaagtacaaaaataggtaaagaagatgcttttttatacggtcataaaatagaatttacagaggatgaggaatttttattcaccttcaactct…	MNKRELHQKIREAKNTIKELKRSILEIEKGEEQKRKELAVMMKDVDSFIEDPLELIMKALHKFYRMEVNRLGRGFTKEGITICLSPNGKHILKIHICGAYADGSTKIGKEDAFLYGHKIEFTEDEEFLFTFNSKPNTFINEYIVNYGN
ORF52	Hypothetical protein	29711	29370	341	-	114	No similarity								atggaaggaaataaatattttaacaattttgatactacaatacaaatttctccaagtttaggggacgcagtattactggcaaagataaataaagacgatgggtacgagcttaagaaatatacaggttacgggtcaaaacatcacacaaccgatgttttagtaatttggaacaaatctactcaaagattatcaacaaagagagtaaataaaagctctaagggtgaatttattacccttggaggtggttatggctcaaaagtaaaaagattatacctaaaagactttaagacaatgagcgaaagaatacataaggcacgagaagaaatgttaaacaacctttaa	MEGNKYFNNFDTTIQISPSLGDAVLLAKINKDDGYELKKYTGYGSKHHTTDVLVIWNKSTQRLSTKRVNKSSKGEFITLGGGYGSKVKRLYLKDFKTMSERIHKAREEMLNNL
ORF53	Hypothetical protein	29907	29698	209	-	70	No similarity								atggaaagacctataatattatcaaacaatagaggcaaaattatgatttgcgcaaatgaaattatttcagtgtcagagccaaacacactttgcagcagtgaaagcacaaaagtttatgtgaaagatgctagcggaaaagaagttttttacaaagtaaacgagagcgtagaggttattaatagtaaaattttagagcatggaaggaaataa	MERPIILSNNRGKIMICANEIISVSEPNTLCSSESTKVYVKDASGKEVFYKVNESVEVINSKILEHGRK
ORF54	Hypothetical protein	30400	30167	233	-	78	No similarity								atggataatttaagacaaaggattgaggatataatacctgatactgattcggtagaatctatttctttaattaacgagaataaggatagcttattagttaaaattaagatagactcaggatttagactagagattgccactcctcataaagttagtacagaagaaatattaagttctattaagatgagcttagaggaaggagattacgaaaaaataattaataataacctttaa	MDNLRQRIEDIIPDTDSVESISLINENKDSLLVKIKIDSGFRLEIATPHKVSTEEILSSIKMSLEEGDYEKIINNNL
ORF55	site-specific DNA-methyltransferase	31127	30393	734	-	245	Erysipelotrichia bacterium NBL00775.1	4e-117	70.93	DNA methylation (GO:0006306)	Restriction/modification DNA-methyltransferase (IPR001091)	DNA methylase	N6_N4_Mtase pfam01555	1.55e-34	atggataaaaatattatatacaatggcgactgcttagagataatgccaaagaaaataagagataaaagtatcgatatgattttttgtgaccttccctacggaactacaaagtgcaaatgggatagtgtgatagacttagaaaaactttggtctgagtatgagcgaataataaaagacaatggagtaataatactatttgcacaaactccattcgataaggttctaggagcaagtaatttaaagatgcttagatacgagtggatttgggaaaagacttcggcaacgggtcatttgaacgcaaagaaaatgcctatgaaggcacatgagaatttacttgttttttataaaaagcctccgatatataatccacagaaaacaattggacacaaaagaaaggta…	MDKNIIYNGDCLEIMPKKIRDKSIDMIFCDLPYGTTKCKWDSVIDLEKLWSEYERIIKDNGVIILFAQTPFDKVLGASNLKMLRYEWIWEKTSATGHLNAKKMPMKAHENLLVFYKKPPIYNPQKTIGHKRKVSKAEHKINCRESEVYNKGQKRTTYDSTERYPRSVQVFASDKQKSKLHPTQKPLALVEYIIKTYTNEGDLILDNTCGSGTTGVGAKNLKRDYIMIEKDVEYYNIAKDRVSNG
ORF56	RNA polymerase	33581	31230	2351	-	784	Cellulophaga phage phiST YP_007673410.1	0	54.49	transcription, DNA-templated (GO:0006351)	DNA-directed RNA polymerase, phage-type (IPR002092)		RNA_pol super family cl25973	4.12e-74	atgaatttgaatgagcaaaaaatgaaattaaagggagagaataaaatttcctcttccataaagtcaaaatcgggaaaatttaaggacgtcgcctcgactcagttaggacaacagatacttttcgacgaagctcttaataatctccatgaagttaaagactggatttataacggcagcgcaagagtgtatcgcaaagagttgcttaactatttcgagtcagccaacgacgaaggcgaacaaattttcgacgagggaaaacttgtcgaaaagatggcagagacctacctttttatggctggtagtatctatgttgaaaaggatgcgagaaccacatcgcgacataaaaaagttaatacgctgattgaaaggattttacccgatttgtcttttgaaattgcg…	MNLNEQKMKLKGENKISSSIKSKSGKFKDVASTQLGQQILFDEALNNLHEVKDWIYNGSARVYRKELLNYFESANDEGEQIFDEGKLVEKMAETYLFMAGSIYVEKDARTTSRHKKVNTLIERILPDLSFEIAWRFLEVIIDISQYFDIEKVLDNVKTGVNWRFKYTCTISEDILSRIAYDATKAFYPMPMTEPPVNWEYKDGVIKGGYKDFQYEMIRAKGKIDYTLYDKKIFDSINYIQSVPMIVNEHIVEQVETDLRIPSKKDFVKTVYPNPDACRFDVNLQTELGLPDEEVEKIKKARERFKDKLELYNAEVSDYESAMGKYRAVKIAIDIAKEYSGRPIWFPHSFDFRGRVYPICIGLSPQGSDAIKAMLEYVDGEVLTEDGEAWMWSYLTSLYG…
ORF57	Hypothetical protein	33783	33616	167	-	56	No similarity								ttgcggtttttaaatcgctatgtagcccccgaaaacactggggaaaagtttaagtctacagataagaagaaagcaaaaaaaaagaaaaaaagaaacagtttatataaaagggtttttatagataaaaagagaggattatataatcgccctttcttagacaaagtttaa	MRFLNRYVAPENTGEKFKSTDKKKAKKKKKRNSLYKRVFIDKKRGLYNRPFLDKV
ORF58	Hypothetical protein	34383	33898	485	-	162	No similarity								atgaagaaagattttaattcaccaagcagaagggatattcaaagaaacagtgtgctaaccgataaagtttttaaagatagaggtttattttttgttttattagcaaactattataaagctcaatacgacaatgtgggacttagactttcattcgaagacctaaaggaaatatcaggcgagaaccctgacattatccacgacatggaagcagtcatgtttttcttgtgtggtaaagagtcaaaagatgaagagataaacgaagctgttaaacaactttcttacaattttgacactgaagatttacttcacaatgattattctctaacagttccaaatttagatggagaacacgacataaacaaaattgaggaatttaattctagataccatatctcaatg…	MKKDFNSPSRRDIQRNSVLTDKVFKDRGLFFVLLANYYKAQYDNVGLRLSFEDLKEISGENPDIIHDMEAVMFFLCGKESKDEEINEAVKQLSYNFDTEDLLHNDYSLTVPNLDGEHDINKIEEFNSRYHISMAVFIYNTFSKIDRDYVRKLIINLYMNLD
ORF59	Hypothetical protein	35363	34416	947	-	316	Agrobacterium rhizogenes WP_174159486.1	1e-69	42.57						atgcaaacaaaaacaattaaaaagattattgagaataaattaaaccactggttaaagtcaataaaagatgaggaattaagaaaattagtaaaaagagacctatttttatcaggaggctctatagcttcacacttacttaatgagcaggtgaacgattatgacatctacataaagagccttgatactcttaaaaaacttgctgcctattacgttggagaggatattgtaatggacggaagactgaaacgtcagtatattgaaagcaaattccctgaagctttgccgtacatagacaaaggagaaactcctatatttaagaatagcggagaggagtatattgctgaagaatttattcgaattgacaccatggaggagaagcaaattaaattaaatgtttct…	MQTKTIKKIIENKLNHWLKSIKDEELRKLVKRDLFLSGGSIASHLLNEQVNDYDIYIKSLDTLKKLAAYYVGEDIVMDGRLKRQYIESKFPEALPYIDKGETPIFKNSGEEYIAEEFIRIDTMEEKQIKLNVSSAGKRLAIDEDTLSENPYQPAFLSQNAISLSNDIQIVLRFSGTSEEIHKTFDFVHAKNYYTFAEGLKLNKDSLESLLTKSLRYQGSLYPLTSIIRMKKFINRGWTMNAGEILKIMYQISQLDLNDIRVLEQQLIGVDVAYFSTLIELLRGEKDNEWGYSTISKCIDKIFNDIEYGSNETEQN
ORF60	Hypothetical protein	35831	35475	356	-	119	No similarity								atgggactaaaaaagattaatttgtatcccgatgcagtagaaatcgcatacgacgaaacctcaaaagttgctcttattaattataggcatgagtgtcaaactatgattatagactttgagaggggattaatacctgaagaaattgaggcaatcgaagacattaaaaagatgttaagcgaatataaatgcaaagagatagttgacggaaagaaaatcaaaactaccattgagatttcaaaaacttcagtttattcacttttagcggtacttactgaagcttcaagaagtagacccgaatggtttgagaatatagagtctcattccaaaacagttaaaaaacactacaaacaagaataa	MGLKKINLYPDAVEIAYDETSKVALINYRHECQTMIIDFERGLIPEEIEAIEDIKKMLSEYKCKEIVDGKKIKTTIEISKTSVYSLLAVLTEASRSRPEWFENIESHSKTVKKHYKQE
ORF61	Hypothetical protein	36157	35831	326	-	109	No similarity								atgttaaaaatttcattatcaagaacagcaaacgggaaagagtacactctagagataaaccaatataatttggagggagtaaagaatactcaggctgtagttaaaatcaatggagatgtattttttgtctcaaatgtaaagaagcatcatttagacgaagacaacttactagcagcagtttcagcggctttaattaaagttaaaagtgactttaaaatcgttaaaaatagagctgatttattagaaatcttgaagcttagagactccattacaattatggcaggaagtattgttgtgtctaatcaagtaagtaaaatttttaactaa	MLKISLSRTANGKEYTLEINQYNLEGVKNTQAVVKINGDVFFVSNVKKHHLDEDNLLAAVSAALIKVKSDFKIVKNRADLLEILKLRDSITIMAGSIVVSNQVSKIFN
ORF62	Twinkle-like protein	38264	36261	2003	-	668	Cellulophaga phage phiST 52.82	0	52.82	single-stranded DNA binding (GO:0003697) / 5'-3' DNA helicase activity (GO:0043139)	Twinkle-like protein (IPR027032)	DNA helicase needed for mitochondrial DNA replication	VirE_N super family cl07419 -> Virulence factor	2.98e-10	atgattttagaaagagcagttagtttttttaaaagaactaccgacacaatagtcaataagactatcagcattgaggaaatgcttatcagtataaaggatggtacttataaacgagagattgagaggcttagggctggtaataaagatgtaaaaagaatgcttccaatggttgcggcgcatggtctttttgaaacagaaagaaaaaaggcacagttctacgagtcaagcggtataataatactagatattgacgacgttgaggacgacttagaagaggttaaggaagatataatcgctagtaatagtcatgtattggccgcaatgatttctccttcaggtgacgggattaaggttctttatttagtaaataaagattatgttagctcaaataattataga…	MILERAVSFFKRTTDTIVNKTISIEEMLISIKDGTYKREIERLRAGNKDVKRMLPMVAAHGLFETERKKAQFYESSGIIILDIDDVEDDLEEVKEDIIASNSHVLAAMISPSGDGIKVLYLVNKDYVSSNNYRAIGKKIVSEFDIYGKVDFLSVTDCLIMTYDPKIQIDETAEPALIYCEDTFEVKSEPLEPLDESRELWEDAEDFFDTVLAEDIASKTSSNFHFIQVSVLDMAKFGFFHPQEDLSFIVDYAESYFKRSSENGRRLDEIAYIANNTVKQSKHPYKTFSGGDYEEEDEPIDYSQYQEGFGAAEDLVSDEGFGKPEDSEKDDLKDDNEDEGINTPKKKEKASKRKKKGEEEEIPDEDNYGLVDYSKHKERVIQKIREGDRVGFEISLSNIA…
ORF63	Hypothetical protein	38621	38265	356	-	119	Bacillus phage vB_BanS_Sophrita UGO50749.1	7e-13	37.38				DUF429 super family cl12046	6.05e-03	atgtttaagaaattaatactaaaatatttaaggaatctgtttaatgaagagtttaaaacttcaaaggaggaattgagaagaactgaagcttccgtcattaagctaaaaaatgaacttaatgagctaaagaggtatctgtctcataactcaaaggttggtgtaaatatagaccaaagaggcggcagaagttgggcggttgtatgtatcgaaggtaaatatgatacagttaactttattgacttagatagaagggatgcgcacgaaatttcttattttttaagaaactttcaaagggataaagtaagtattgatgcgccaatagggttggagaatatgttaaaataccgatgttattaa	MFKKLILKYLRNLFNEEFKTSKEELRRTEASVIKLKNELNELKRYLSHNSKVGVNIDQRGGRSWAVVCIEGKYDTVNFIDLDRRDAHEISYFLRNFQRDKVSIDAPIGLENMLKYRCY
ORF64	Hypothetical protein	38763	38614	149	-	50	No similarity								atgaagacaaaaagacagagaacaatcgttcctatagattcgccagttggaagaggcggaaagaatagaagaaagccaaaaaatcccttgaagggtttgtgggatattattcaaaaggaaaatctaaatttcacgattaattatgtttaa	MKTKRQRTIVPIDSPVGRGGKNRRKPKNPLKGLWDIIQKENLNFTINYV
ORF65	Hypothetical protein	39255	38767	488	-	163	No similarity					Signal peptides			atgttccaaatagaccaagtgactaaaaggattatattaataatatacctactgactagcttttcaatattttcacaaagaggtgaagtaagtattcacgttccattaaaaacatttcactttagtagaaaaattcctaaagttgtaccgtgggaaggtggaaattatggggctattgtatcagtaaagagtaataaatttatttactcaggtggatttatagaaaactctttcggcaaaataagttttgttggaatgtttggggtgtataaagactttgaggggctagaattgtcctttaatgttggtttagcatcaaattataaagatgcttattttgacagtaagtatgcagatttatttttagcagatatttcagcgattcctgtagctttagga…	MFQIDQVTKRIILIIYLLTSFSIFSQRGEVSIHVPLKTFHFSRKIPKVVPWEGGNYGAIVSVKSNKFIYSGGFIENSFGKISFVGMFGVYKDFEGLELSFNVGLASNYKDAYFDSKYADLFLADISAIPVALGVVKIDLIKNFGLQLNISPYYVNSGIYLNL
ORF66	Hypothetical protein	39574	39230	344	-	115	Draconibacterium mangrovi WP_163321650.1	2e-27	56.12			Trasmembrane protein			atggacgtatttaattactcaataataatgtttgtcactcaacttgtgtttataggttgcaggacttggaatattaaaagcatttctaaagggaatttaataggtgctttggtaagtggggctatagttcatataacttggctaatatctatctcaataggtagtgtgtcaatgtatgagataatagggaactttcaaattaagtatttgccaataattgtattttctttacttggcggcttgataggtatttatttaggctttattgaaaaagctggtaatcgtaagaaaaataagaaatgtaaaaagtacagaaaatatgttccaaatagaccaagtgactaa	MDVFNYSIIMFVTQLVFIGCRTWNIKSISKGNLIGALVSGAIVHITWLISISIGSVSMYEIIGNFQIKYLPIIVFSLLGGLIGIYLGFIEKAGNRKKNKKCKKYRKYVPNRPSD
ORF67	Hypothetical protein	40757	39987	770	-	257	Cellulophaga phage phiST AGO47212.1	1e-69	49.39						atggttctattaattaaaagcattcacgacctacttgacgactcgctgtcagttgaggaaaggggacttttagtaacccttgcactggttaaagaaaaagacaaaaaattaactttggcaaaatttaaggcaaaggttaaattcacaaagtataagagtactttattgagcttacataaaagaggcttcataaagctatcaaacttcgacaagctatcaaaagaaattaagaagaacaaaatatataaagaggtaaaggagcaagaagttaaagaagttgtagactttatgaataagcttttaaagcgaagattcggctatacatcaaaagacttctattcaaatctagtcaatagaatcagcgagcatggagtcgaaaactgtaaaaaagtggtagct…	MVLLIKSIHDLLDDSLSVEERGLLVTLALVKEKDKKLTLAKFKAKVKFTKYKSTLLSLHKRGFIKLSNFDKLSKEIKKNKIYKEVKEQEVKEVVDFMNKLLKRRFGYTSKDFYSNLVNRISEHGVENCKKVVANRYAVWKDDPVMRHHLEPSTIFRPSKFVKYLREVEYTKQGSSFIEADKIDLKKGDVITFEVSKTLVDEDVYNIKTYQSDSEGNRRGSGMAGKRYGKDIKRLVLLQENQRKHGLIEYIYCYDGE
ORF68	Hypothetical protein	40897	40745	152	-	51	No similarity					Trasmembrane protein			atgcacagaaattataaagtttggattcctatatttggaatcctttttgcggaattagaaatgttatatttaccatgggtattataccaactaggtagtatagtattattatttttattatcaattttaaagagtttagcatggttctattaa	MHRNYKVWIPIFGILFAELEMLYLPWVLYQLGSIVLLFLLSILKSLAWFY
ORF69	Hypothetical protein	41187	40915	272	-	91	No similarity								atgcaagtaataaacgttaaagtaaataaagttaaggaaataaccacaaaagtaaactatttcaaaaaattagtagggtttaaggaagaaaataatgtgattgagcttagggtgagcgacggatacgcatacgaccttaaaaaaggtgctacgtgggtatcaaaggataaaatcataaaggactcaaaaggatattttattaaggatatgaatatgagattagatgcaatgaaggattctttaaccttaactattgagtgttcagaaaaataa	MQVINVKVNKVKEITTKVNYFKKLVGFKEENNVIELRVSDGYAYDLKKGATWVSKDKIIKDSKGYFIKDMNMRLDAMKDSLTLTIECSEK
ORF70	metallophosphoesterase	42026	41292	734	-	245	Cryomorphaceae bacterium NQW26188.1	2e-112	64.50			Metallodependent, phosphatases	Metallophos pfam00149	3.83e-04	atgactaaaaaatcaaagtcttttagaccaaggataaacacaaagcagttgagaagggcttacgaaaacatgacgaacggagagcttagagttcttgaaattggagacctacacgagccgttctgtcttgatggatatttgcaattttgcaaaagagtatatgagatttacaactgtaacaaagttgtatttataggggatattatagacaaccattattcaagctatcacgagacagacccgaatggaatgggtggtctcgatgaattagagttcgccattaatcgtataagtagatggtataaagcattccctgaagctgatgtattaatcggtaaccatgatagaatggtatcaagaaaagcacaaacatcaaagatacctagaaagtggattaaa…	MTKKSKSFRPRINTKQLRRAYENMTNGELRVLEIGDLHEPFCLDGYLQFCKRVYEIYNCNKVVFIGDIIDNHYSSYHETDPNGMGGLDELEFAINRISRWYKAFPEADVLIGNHDRMVSRKAQTSKIPRKWIKSYQEVLEVPKWNFCERIVYENVQYVHGEGGTARVKCRQDGMSTVQGHLHSDMYTYWMHGVNDKVFGKQIGCGIDFTKYAFNYAKAGRRPALGCGVTIGGHTTINVPYNPNL
ORF71	Hypothetical protein	42382	42029	353	-	118	Cellulophaga phage phiST YP_007673423.1	6e-06	30.26		Histone-like DNA-binding protein (IPR000119)	Integration??????? https://www.ebi.ac.uk/interpro/entry/InterPro/IPR000119/	HU_IHF super family cl00257	8.97e-03	atgaaaaataagaagataaaaccttctcgcaagagagtaactggcgagaaggtcaattcttctgaaattataaaagatgtgtcgctaaaaactggatttcaccatactaacgtagacgaagtaatgaaatgctattttagtacactatcggaacacctgaaggaaaaaagggctattaaaatccctcagcttggaacgtttatcccctacattatgaagaggagaaacacacaaaaagaggaaactgacctatttaggtggtttataggggttgatttttcggacaaattatcagacgaaatcaacaaagaacctataagtaaggaagagttgaacaaaattatttatttttaa	MKNKKIKPSRKRVTGEKVNSSEIIKDVSLKTGFHHTNVDEVMKCYFSTLSEHLKEKRAIKIPQLGTFIPYIMKRRNTQKEETDLFRWFIGVDFSDKLSDEINKEPISKEELNKIIYF
ORF72	ribonucleoside-diphosphate reductase subunit alpha	44813	42384	2429	-	810	Tenacibaculum phage pT24 YP_009876801.1	0	64.46	DNA replication GO:0006260	Ribonucleoside-diphosphate reductase large subunit (IPR039718)	DNA replication	RNR_PFL super family cl38938	0	atgatagtaacaaaaaggaacggagagcaagaagttatgcaatttgataaaattgtgaaaaggattgatagtgtaatgtttggtattgataaaagtatcatagactctcaagagttagctatgaaagttattaacggtctttatgacggagtttctacttctgaaattgatgagttgatagcacaaacttcagcatcaatggcgaccattcatcctgattatacgcaattagctggtaatatttcagtttctaaccttcataaaaatacaagtgaaaaagggttcgtcgacaaaatggtggacttataccactacataaaacctaagaacaataagcatagtcctatagttagtgcagaagctatgcaaattgcactagataatagatttgctattgag…	MIVTKRNGEQEVMQFDKIVKRIDSVMFGIDKSIIDSQELAMKVINGLYDGVSTSEIDELIAQTSASMATIHPDYTQLAGNISVSNLHKNTSEKGFVDKMVDLYHYIKPKNNKHSPIVSAEAMQIALDNRFAIEEAIDYSKDYSYDFFGFKTLEKSYLLKIDGKIVERPQDMLMRVSIGIHGENIDKVLRTYRLMSEKYFTHATPTLFNAGTPRPQLSSCFLLDMKDDSIEGIYDTLKVTAKISKDAGGIGVAAHKVRATGSFISGTNGTSNGIVPMLKVFNETARYVDQGGGKRKGSFAMYLEPWHADIFDFLDLKKNHGKEEMRARDLFYALWINDEFMRRVQSDQSWYLMSPDICTDLVDLYGKEFDKKYNEYIEDGKFVRKVKARELWEKIIVSQI…
ORF73	Hypothetical protein	45163	44879	284	-	95	Legionellales bacterium NQY44168.1	2e-06	48.21						atgacagaaacaaaagaacaaattttagcaagaatggaagatattatgccatttacatacagtgaaaaagtaaggccttacatattagaagctatgcaaatacacgcagataagcaattaattttatctggtgttgtaagtagtgcgtatacggtaaaagttgaaggtaaaggaactattattatacttgcagagagtattgctgatgcttgtgataagctagaaagtaaagggtataaaaattatgcttttgtgaaaagcacaagtttagatgttgttttttag	MTETKEQILARMEDIMPFTYSEKVRPYILEAMQIHADKQLILSGVVSSAYTVKVEGKGTIIILAESIADACDKLESKGYKNYAFVKSTSLDVVF
ORF74	Ribonucleotide-diphosphate reductase subunit beta	46228	45263	965	-	322	Tenacibaculum sp. SG-28 WP_105003736.1	0	86.52	deoxyribonucleotide biosynthetic process (GO:0009263)	Ribonucleotide reductase small subunit (IPR033909)	nucleotide metabolism	Ferritin_like super family cl00264	0	atgaaagaaccgatattagtggaaaataaagatagatttgttttatttcccattgaacattccgacctatgggaatggtacaaaaaacaacaagcaatgatttggacggctgaagagattgaccttagctcagatattcacgattggaataataagctaaatgacgacgagagatattttataaaacacgttctagctttctttgctgcctctgacggtattgtcaatgagaatttggcagagaattttgtaaacgaagttcaatacactgaagctaagttcttctatggtttccaaattatgatggaaaatgtgcatagcgaaacatattcactattgattgatacatacataaaagatgctcaggagaaaacaaaattattcagagcaatagagaac…	MKEPILVENKDRFVLFPIEHSDLWEWYKKQQAMIWTAEEIDLSSDIHDWNNKLNDDERYFIKHVLAFFAASDGIVNENLAENFVNEVQYTEAKFFYGFQIMMENVHSETYSLLIDTYIKDAQEKTKLFRAIENFPAIKKKADWALKWIESDSFAERLIAFAAVEGIFFSGSFCSIFWLKKRGLLSGLTFSNELISRDEGLHCDFAIHLHNNHLINKVPKERIKEIIISALDIEREFITESLPVSLIGMNSRLMTQYLEFVTDRLLLEFGVEKVYNSSNPFDFMDMISLEGKTNFFEKRVGDYQKAGVKNGDSSDFSMEDDF
ORF75	Hypothetical protein	46567	46232	335	-	112	No similarity								gtggcagatattaaagagttaattgataagattgagtctgtagggttttcaaaacactcaaccataaagcatggtggtaaagacgtagaaacgtacatgaaagaagactttttcttgtgtattcgcgtggaaagagaatcaggagtatttagacttgacacagttataaaagcttttacccttacttcaggatggattcaatacagtagcctaagtcattttgatatattctacagctctgccaatcaaataggtcaaatgctagagggaaaggttgagaaattttttttagcaaagaagatacagaaaagcaacaataatttaattatattttag	MADIKELIDKIESVGFSKHSTIKHGGKDVETYMKEDFFLCIRVERESGVFRLDTVIKAFTLTSGWIQYSSLSHFDIFYSSANQIGQMLEGKVEKFFLAKKIQKSNNNLIIF
ORF76	Hypothetical protein	46785	46567	218	-	73	No similarity								ttgttaatctttttattaagatatattaacatcaatctgaactatgatttttctaggagcgtaaaatataacgctgtttataacaagggatataattcagctcttgacacaattaacaagattttagacaatcaagttaaaagtgatagcacgataaccaagcttaaaattatcgactcaaagaaggatacattaacttatataattaaacgtaagtag	MLIFLLRYININLNYDFSRSVKYNAVYNKGYNSALDTINKILDNQVKSDSTITKLKIIDSKKDTLTYIIKRK
ORF77	Hypothetical protein	47157	46867	290	-	97	Flavobacterium sp. P3160 WP_133509861.1	4e-16	53.00						atggaaaattttatggaaatgccgacaccttgtcaaaaatgtggagagttttttgacctaaacagcggtgcgtcatcttacaaatggtttcctgatactgtgatttgttctgaatgtggagcaaaagaagatgaggagataacggaagacgaatactgggacactgcaaatatagagattagcaacgctctttatggaataaatgagaagtctgacccatggagcaagctcgatgaaagcaacagaaaagtaattacaaaattatttgaatcaagaaaattaaatcaatag	MENFMEMPTPCQKCGEFFDLNSGASSYKWFPDTVICSECGAKEDEEITEDEYWDTANIEISNALYGINEKSDPWSKLDESNRKVITKLFESRKLNQ
ORF78	Hypothetical protein	47701	47162	539	-	180	Polyangiaceae bacterium NUO50478.1	1e-08	28.24			Ntn Hydrolase?	Ntn_hydrolase super family	4.35e-09	atgagtacagtatcaatttatgtttctgaaaataaaagtattatattttcagattctcagtcctccgacggagttactaagaggactttaaaaactccaaaatgcagaaagttcaaactaaataaaaacgaagatattttggtcggagctactggaagctttaactatataaacatgattagatttattgagtacgattctatatttagaatgtggagtaatatagacgactttgtttattcaggattaagagaagaagttgagtctacagtaaaagacctaaatatagagtcgggaaatatgattctttgtgttagaggaagaatttttgtaattgaatcaaactttcaagttttagaaatgagcaaaaactttcacgcaatcggttcaggtggaaac…	MSTVSIYVSENKSIIFSDSQSSDGVTKRTLKTPKCRKFKLNKNEDILVGATGSFNYINMIRFIEYDSIFRMWSNIDDFVYSGLREEVESTVKDLNIESGNMILCVRGRIFVIESNFQVLEMSKNFHAIGSGGNFAVAAMEAFTSKNCVWTCQEVLDIVSDIDVRTNNKLITESTAIFKK
ORF79	RNase	48351	47788	563	-	188	No similarity					RNAse ribonuclease /	RNase_H_like super family cl14782	6.34e-23	atgaaaaatattttagtatatacagacggaagtgcagttgtgacaggaaagaacaaaggcaacggaggctttggaacttactttcctgatttgaatggagaaaagacagctttttcgctaggttataagcacacaaagacgggtagagtcgagattttagcacttatgtacgcaattaaagcattaccccttaagagcaaagaggtaattaatttaatagtttacgcagatagcgaatatgtaattaagtcctttacagagggaaggcttgagaactggcaaaataatggttggaaaactaaacctttcagaggtaaagttgaggatattaaaaacaaagagctttggttagaagttttacgacaaattgataaaagaccttttttaaaattaacattc…	MKNILVYTDGSAVVTGKNKGNGGFGTYFPDLNGEKTAFSLGYKHTKTGRVEILALMYAIKALPLKSKEVINLIVYADSEYVIKSFTEGRLENWQNNGWKTKPFRGKVEDIKNKELWLEVLRQIDKRPFLKLTFNHIRSHQVEKEKDPIKKAKLLKDPHIRGNMIADKLADYKRHKVLLDKDFVIVKN
ORF80	Thymidylate synthase	49374	48391	983	-	328	Candidatus Dojkabacteria bacterium TXG75754.1	4e-97	49.23	dTMP biosynthetic process (GO:0006231)	Thymidylate synthase (IPR000398)	Replication, recombination and repair	TS_Pyrimidine_HMase super family cl19097	1.08e-55	atggcagtaatagatagaaaattccaatctcttgtaaaggatgttatgattaagggtagactctataccgacgagagtagagacactcagaggctacaaatccccaaatactcatttagacatgaggtaaaggacggaactccgttcctgactataaaagaacttaaatacgatatggtattaagtgagcttctttggtttttacgtggagataatcacatcaaatatttaagagataacgacaacccaatttggaacaaagacgcttataattggtacgttaagcacatgggtatcaaaaagtctaaggaaaactataaaagatttctttctgaaatcaataatcctgaaagctttgcgggaaaggttggatacaactattcaaaagcttggagagaa…	MAVIDRKFQSLVKDVMIKGRLYTDESRDTQRLQIPKYSFRHEVKDGTPFLTIKELKYDMVLSELLWFLRGDNHIKYLRDNDNPIWNKDAYNWYVKHMGIKKSKENYKRFLSEINNPESFAGKVGYNYSKAWREGGGDVDQIRELISGMKLNIMSTRLIVQAWIPSKVKKTALPPCHTGFQVVGVPLTEKKIKRHYEETGENITHGFELHWQQRSSDLFLGVPFNIASYYSLGKILEEETGYKFLAVEGDLRCVHIYKNAFRACEQLLRRSSEEIESCDFKFIPNKGQSIESVGIDEYFKGLTLDNFKISNYKSLGEIKVPMLAPKNI
ORF81	Hypothetical protein	50080	49376	704	-	235	Cellulophaga phage phiST YP_007673429.1	5e-31	53.92				3D_domain super family cl01439	9.92e-12	ttggcggtagggcttttaatgatgagctttaattgttacgaatatgtaacaacaaccgtttacaacgccgtagagacacaaacgaatagtgacccatcgcatacggcgtcaatgtttaaacttgacctaagaaatccttataagcatagtattgttgctgtgtcaagagatttgcttacggattttcctatgggtacaaaagttgaaatacaaggtacttattacgacggaatatacacggtcgaggacaaaatgaataagagatttaaaaaatctattgatattctcataaatcaaaatatgaggataggaaagtggaaaaatataaaaatacaaaaagtgaataaaaaagagattaaaaggcttgaagttgggcagtggatttacacaacttacagg…	MAVGLLMMSFNCYEYVTTTVYNAVETQTNSDPSHTASMFKLDLRNPYKHSIVAVSRDLLTDFPMGTKVEIQGTYYDGIYTVEDKMNKRFKKSIDILINQNMRIGKWKNIKIQKVNKKEIKRLEVGQWIYTTYRGGVTGKSKIERVTKTMAILQNGTRLKIEYTDSNYLYLVGGNSGFLSSRYHLETPELKARLERKSYIDFIRSYMNSDKVKELSDNKLKQIEKIIKLGNKNNN
ORF82	Hypothetical protein	51057	50083	974	-	325	No similarity								atggaaaatttaacgaatttacaaaaattagatgctttagttgcgtggaaaaagatatacataactagaagcttaaaagaagagaaaggactttgttatgctatatatgtggggtgtaatgaaaataaattaaataatgaacaggaggcttttttgagaggtattttagacaagaaggctaagaatataaataatttctacactgaggaaggagatacttctaaggagagactatttttcttccctgtcaacgatacaaaatctagaaatagatttataaacaaagagattaaaaaactcaatgttgaccgctcaacacttcaaacctcttatttggagtgcttggttaaatataaagccttatccttggatttaggcttatgcggtgtagctgaagat…	MENLTNLQKLDALVAWKKIYITRSLKEEKGLCYAIYVGCNENKLNNEQEAFLRGILDKKAKNINNFYTEEGDTSKERLFFFPVNDTKSRNRFINKEIKKLNVDRSTLQTSYLECLVKYKALSLDLGLCGVAEDLQKSNFIRKVDLLLIKNNIYSKMISQGYCFDPSGNKIKELGWYLWNREDKASRLIWLNRMVEKNDCHYTISPEDKIKALLALKSSYLESFENEHERRGLCKEIGDPALHDKISYIQYNFLRHSVEKTFEKFEKENSQFYDYFGGKTKERKFLWTVNDKESRLNWINERIFDNYWGEKININSILKECEEKL
ORF83	Helicase	52728	51061	1667	-	556	Cellulophaga phage phiST YP_007673430.1	0	53.29	replication fork processing (GO:0031297) , DNA repair (GO:0006281)	SWI/SNF-related matrix-associated actin-dependent regulator of chromatin subfamily A-like protein 1 (IPR030101)	DNA or RNA Helicase	DEAD-like_helicase_N super family cl28899	4.43e-43	ttgaaagatatttcttttaactgtaggtttaatcctgagttaaaagtatggattcttccaattactagattttcgaaaacccgtattatttcactagttgaaaaatacgggttttctcgtattgagatagagcaggaaaaaaacgtaatttacaactattcaaggagtaagaaggattacgagcttttagaaagggtatgtaacaaaagcaattttacatacacacctagacaataccagtttgactcattagcttacgcttacgaaagaggaagttttataaatggtgacgatgttggtctcggtaaaacttttgaaagtataatgtatgcggagacgtcaaactcttttccttgtttggtggttacccctgcctcagtaaaatataattggtttgag…	MKDISFNCRFNPELKVWILPITRFSKTRIISLVEKYGFSRIEIEQEKNVIYNYSRSKKDYELLERVCNKSNFTYTPRQYQFDSLAYAYERGSFINGDDVGLGKTFESIMYAETSNSFPCLVVTPASVKYNWFEKWAEIVGEKRTISVIESKETKKHKNNWNADVIIINYDIISKKIGKNLGCRFHELIAKEWKMAIFDEAHFLKNSDANRSKIAKKITKPISRIQLLTGTLITSKPIDLWNLLTIIKKDELISSNWKTFIQRYCGGYQSKYGWNTEGATKLTELNEKLRKHCYIRREKRDVIKELPEVVESVIEVPVTNATKIKKARNEFLDFILKEYGSEAANKAMEAEHLVSQNVLRKLSIEGKMKFIESYLKDWKESGIKLAVFGIHKEPLKKLSD…
ORF84	Hypothetical protein	53257	52808	449	-	150	No similarity					Transmembrane protein			atggattttattatagattttttacaatcaaattttgcaatcattttattacagataatgatttgttttaaccttttctctttagggttttctatgggagaaggagaaagaggatttaaagagcttttaaaagtatttctttttagttttgcacaatgtatatactacgctattcaaactgtcttatatatcttaatttggttcttagataggactttccgagttaagtattggtttaattgtcttttaaagcataacctacacctttaccatacagaagaaagcttaaaggtaataaatgaaacgtacttaaataaaaattataaattcagatttagacctatatctaagtttttctttttgagagcctataagtcaattatgacaagggaaagtaag…	MDFIIDFLQSNFAIILLQIMICFNLFSLGFSMGEGERGFKELLKVFLFSFAQCIYYAIQTVLYILIWFLDRTFRVKYWFNCLLKHNLHLYHTEESLKVINETYLNKNYKFRFRPISKFFFLRAYKSIMTRESKVNERMKIHEHLKPKKN
ORF85	Hypothetical protein	53850	53269	581	-	194	Cellulophaga phage phiST YP_007673432.1	1e-51	46.84						atgagtaataaaaaaactgtatatatcggcttagaccctggaaaacaagggtttatagccgcttttgacggagagaaaagaaaattctaccgtatgccttatcatagagtagaaacaggattcaagacaaaggctggaagccctgagaaaaagtcagagttcaatgagaaaggagttgtaaaactctatgaggagataaacaaggattttcccgattctaactttaaagtttgttttgagcttgtgggtggtcgaagagattggagcgcacaaaatacatttaattttggtcgcacaatagggattcagttagctgctatgattatgcttgatgctgagattgtggaggtaagaccacaacgatggcaatcgtttataagaaagccttatttaaaggaa…	MSNKKTVYIGLDPGKQGFIAAFDGEKRKFYRMPYHRVETGFKTKAGSPEKKSEFNEKGVVKLYEEINKDFPDSNFKVCFELVGGRRDWSAQNTFNFGRTIGIQLAAMIMLDAEIVEVRPQRWQSFIRKPYLKEIKEAISSGKIPNESKAIAQLIAEIKHPNVNLAKSERASKADDNKVDALLMCDYIYEISNQ
ORF86	Hypothetical protein	54132	53857	275	-	92	No similarity					Transmembrane protein			atggagacggtttttcaaatagactttttagacccaacggtaaatttaataatatttatacttaatattgtccttgcaataatatgcaataggtttgataaatttacttgcaaaatagatggagtagaatatgagtcggcgggaaagttgcaccttttactttccttacttgtgttctctgtaccattgattaatttaatagttttcgtactgaaagcattgctatatttgtttgtggctttgcagtatgaaagcgaggacttactaaaaaaataa	METVFQIDFLDPTVNLIIFILNIVLAIICNRFDKFTCKIDGVEYESAGKLHLLLSLLVFSVPLINLIVFVLKALLYLFVALQYESEDLLKK
ORF87	Hypothetical protein	54719	54255	464	-	155	No similarity					Transmembrane protein			atgagaagttttttaattaaacatttttacctaaatcacatcactaagattatgggtattaagttttattcgcctagagcatcaacttttttagtgccattatttttaatgatgcctttgacagaaaagtttttaaatcctagcgatgtagttatggaaattcaagttgctatatttgtaacgttctttttaatattctctaacctagaaaagattattggaaaagttaggtttcacgagcttgatatttaccaaaaattcacattcggtaatattgacccttatagacttggatttttagaggagaacgaacatataatagtttcaaaaaaagtaaataagaaattagaaaaaaataacttaaacgttatacctgtattaataccattattaatgata…	MRSFLIKHFYLNHITKIMGIKFYSPRASTFLVPLFLMMPLTEKFLNPSDVVMEIQVAIFVTFFLIFSNLEKIIGKVRFHELDIYQKFTFGNIDPYRLGFLEENEHIIVSKKVNKKLEKNNLNVIPVLIPLLMIMATVVVYFDLWDFLKELSINI
ORF88	Hypothetical protein	56892	54724	2168	-	723	Cellulophaga phage phiST YP_007673433.1	9e-138	37.04			P-loop_NTPase superfamily /Cell cycle control, cell division, chromosome partitioning	Smc super family cl34174	1.61e-12	atgatatattttaaagaacttacggcaacgaattttttgtcgcacaagcatttaaagcatacttttcaaagaagacctattctaatacagggtataaataatactgagctagaccaagaatccaacgggtcgggcaaaagtgggattccaactatattagaatttgcatggactggcgaaaattcaagaggtaaaaagccagccgttaaagatgctgaactaataacctacggagaaaaacagtccactatcgaattaattagtatttgtgagagcagagaagaggagttccgaatacagtgggaaattaataggaagggagcaaataaactatctttacacaccaaaaaatttgattctgaagaatgggttaaataccctttttctaacgttaatgat…	MIYFKELTATNFLSHKHLKHTFQRRPILIQGINNTELDQESNGSGKSGIPTILEFAWTGENSRGKKPAVKDAELITYGEKQSTIELISICESREEEFRIQWEINRKGANKLSLHTKKFDSEEWVKYPFSNVNDGKKQMLDWLGITKEDFISYYIVSKSKFKSFYSNSNKDNVSLVNRFSDASIIDGVENIDTTEKEEAKESVEKKISEIDGKLNQLNESLEEEQNRDFGKELQEEKEELLKEIEEVKEDIEETEEKIKKHEKSISSLIELKPEYKVEIKALEDSMKTVDREVEEKKKVLEKASKEVTAAKKLVDEFVKTDWSLKTSSHKERLKDSRKKKKDNIQESKTIEDSLLKIRKALNSIDVTLSGSIECPKCNHEFLLDGDIEALEEKRGKLNTL…
ORF89	RecA protein	57869	56889	980	-	327	Cellulophaga phage phiST YP_007673437.1	1e-123	57.91	DNA repair (GO:0006281) DNA metabolic process (GO:0006259)	DNA recombination and repair protein RecA (IPR013765)	Replication, recombination and repair	recA super family cl35814	2.99e-114	atgggaaaatctttagacgctgcaataaacagtatcaataaaaaatacggagagaaagtcgttcagaaaatgagcgactcaaactcctatgacgcaaacacaattagctcagggagagaatcacttaatgagatattgggtggaggttacggtattggtaagattatagaaatatattcagaaaaccagtgcgggaaaactggtcttgttcttgaagctataagagaggttcagttgattggtgggaacgctgcaattattgatgtagaacacgcactaaataaagaatattgcgaaaaggttggagtagatgttgacagcttaataatatcccaaccaacccacggagaacaggctttcgagataatgaaggctttaattaacagcggggaggttgat…	MGKSLDAAINSINKKYGEKVVQKMSDSNSYDANTISSGRESLNEILGGGYGIGKIIEIYSENQCGKTGLVLEAIREVQLIGGNAAIIDVEHALNKEYCEKVGVDVDSLIISQPTHGEQAFEIMKALINSGEVDLVIVDSVANMTPLGELNGESGESKMGLQARMMSQGLRMITAMTSENDCTVIFINQLREKIGSFVTKKVTTGGNALPFYASQRLELKNKGFIKKGEEITGFKQHIKVIKNKIGSPFKTALYEIDYEEGFDKVSDIIDALVSVGVLIKSGAYFKYKGKNIAHGKEKLLSLLKDDESLFNELSKQLNLILKNNINK
ORF90	Hypothetical protein	58892	57870	1022	-	341	Cellulophaga phage phiST YP_007673438.1	2e-109	47.77			Metallodependent, phosphatase superfamily	47 super family cl26377	3.69e-09	atgaaagaactatttataatttttaacgacgcacatatcaaaaacggaaatgaagaccaagtgtataggtcttgcgttcacctagtaaaatatgctagtgataacgaaataaaagatgttgtttttgcaggagatatgttcgactctaggagtcaacagagacttaaacaattatttacattacacaagattcttaaattgtttaaagattacggattaacgctgcacctttttgcaggaaatcacgataaaacactatacacagactatgagtcatttttggatattttccagtttcatccaaacgttgaattttacgacagattgacaagtattaaaattaaaggtgttggtgttgactttctacctttctttgacgacagtatgctcgtacctatg…	MKELFIIFNDAHIKNGNEDQVYRSCVHLVKYASDNEIKDVVFAGDMFDSRSQQRLKQLFTLHKILKLFKDYGLTLHLFAGNHDKTLYTDYESFLDIFQFHPNVEFYDRLTSIKIKGVGVDFLPFFDDSMLVPMLKEAEGNDILVSHFEMYGSSNMGNVSKKESITKETLSKWKKTFLGHYHDTHDITKDITHLPSLRQNYYKEDSNKGFSVVYEDLSYEIIKGDFVEFKTIPLHLDSMSKDDVLEAIKANKKEDLKIRFELLGEESVLRSFSTSVFTDNGVDFIKKFEKIYDKDVDTEKPKVVEKYTKETVLNSFEEFCTKKNLNINEGLEILTKFLNNK
ORF91	Hypothetical protein	60101	59094	1007	-	336	Cellulophaga phage phi13:1 AGO49056.1	1e-57	38.03						atggaaggtttcgaatcatcagactcaaaaaaaagaacgtatttatcagtagcaggcggttacatttgggacaaaaaagcccctaaatcaaacccttattataaaacacaaaaatacactaaaaaaactgataataaagaatatactcgttcgggtgctgcgtttggctctgtaacttgtagaatcaaagatattacttttagaactcatcctacctttggagagaatgtcgaagtaaagattcaagtaggaaatgatttctattatttatcagttggaaagaacagtcgaaacggtcaggacttaatgaaggctatattaacgatggatttaacaaaatctatttacataaagccgcacgacttcgaggacgctgaaacaaagaagcaggttacaggt…	MEGFESSDSKKRTYLSVAGGYIWDKKAPKSNPYYKTQKYTKKTDNKEYTRSGAAFGSVTCRIKDITFRTHPTFGENVEVKIQVGNDFYYLSVGKNSRNGQDLMKAILTMDLTKSIYIKPHDFEDAETKKQVTGMSFKQDGRKLELNNIEDMPTESKEFFASGNKKKIKRFFEDLADWLEGEINETVEPELSKLNAGSSDEGKSELISNYSSATNSQAGYEDEEEDDFDPEEFEEKPKKKAAPKKKAEVKEEAPKEKKVSSIAKRKAIAAYIEENYSEQSMPKLNKEQLDEWYELVVNFEELPFEDNSEEGEANSVEDAKVTDLAEDLAGVLGEDL
ORF92	Hypothetical protein	60395	60183	212	-	71	No similarity								atgaaaaatagatattttttagtaacagtcatagcaacaaggcacgacgaaaagcaattttttgaaagtgttgaaataaagaccgataaaggtaagtattttagtaaaactgatttggttgatacggtagaccctgaaaggttttatctaagcattagtcctcagtgtgttgttgaattgacagaaagcgactataacgattacgtaaaataa	MKNRYFLVTVIATRHDEKQFFESVEIKTDKGKYFSKTDLVDTVDPERFYLSISPQCVVELTESDYNDYVK
ORF93	DNA ligase	61482	60385	1097	-	366	Cellulophaga phage phiST YP_007673444.1	2e-107	48.77	DNA repair (GO:0006281) DNA metabolic process (GO:0006259)		DNA Ligase	PHA00454 super family cl33675	1.04e-07	atgaaacaaacattcaaaccaaacttaattccaaataatcctaaagatgggagtatgactcctgaaaggattgcggaaatagtggagaaaaacggaggagctgaaaaatattatgcctcaattaaaagagacggcgttagattagagttcggattaaaggagtatatttgctcaaggactctaaagaaaatagctaacattcaactacaggagcgattcaaagagtttaacgaactatgtttaaaactaggtatcattgttgatgctgaattttacgcacacggacttaaattaaacgaaattttgcgtttttcttcaacaatagacttacttgacgataagtacaaagaaagtcttaagaaagagtttaaaaagagtcccgacagatttatcgaagaa…	MKQTFKPNLIPNNPKDGSMTPERIAEIVEKNGGAEKYYASIKRDGVRLEFGLKEYICSRTLKKIANIQLQERFKEFNELCLKLGIIVDAEFYAHGLKLNEILRFSSTIDLLDDKYKESLKKEFKKSPDRFIEEYGGRTVEFLTTFHKNLKAYIFDVYIVDEEFKNAGFEDRLKEMYSRLSKYSDEVLGQEETIKILKYIELPEFESIESSSEIPELFNLALSNGYEGIVLSKKDRVYKHGRHTLKNAGFLKMKDDNKEYDGVVLDVIEGTEVIEGAEKKTNELGRSVTSKKKDDRRPSGKASGFEVAFEDKGTFKVSLKGFTDDMKRELLENKEAYIGRHFKYSAMKPNKKFPISAYFKTWRDEK
ORF94	Hypothetical protein	61779	61510	269	-	90	Candidatus Thiodiazotropha endoloripes ODC01183.1	7e-32	62.35			Transmembrane protein			atgctatatacattaatcaaaattttattacttgcttttattcaaagtgtaagctttacacttgtaagtagaagtagaaacagagacaacaaaaagtatcatatgatagcggctctattttcgaactcaatttggttcttaacgtttagagagttgattttaggtgaaatgaattatattttattcattccttatgtgataggaactattttaggtagcacttatggaatgactatctcgatgaagatagaaaaattaatcggtgcttag	MLYTLIKILLLAFIQSVSFTLVSRSRNRDNKKYHMIAALFSNSIWFLTFRELILGEMNYILFIPYVIGTILGSTYGMTISMKIEKLIGA
ORF95	Hypothetical protein	62194	61799	395	-	132	No similarity								atggatattaaaaaacaaaaagagctaactttagaagctattgagagttcagatattggaagattcaaaaagaaaattttaaaaaatagaactatcttacagcttggtaagatagaaaaagaatctgaagtgatttcgttaattaaagctagtctttatggaagtcctataatttacgactttagaaaatttgacgaaaaaacttacattgttttaacaaatgaggataaatactggcgcactgtaaatatttcaaaatgtaaatcaataaatcaggtttcagaaacttatgaggagcaactattgattactttaggtcataagtacgaagcgggtagagattttttaatatatgcaggaagaatgcttggagaaaaatttgcagaaagtcattaa	MDIKKQKELTLEAIESSDIGRFKKKILKNRTILQLGKIEKESEVISLIKASLYGSPIIYDFRKFDEKTYIVLTNEDKYWRTVNISKCKSINQVSETYEEQLLITLGHKYEAGRDFLIYAGRMLGEKFAESH
ORF96	gp95	62599	62246	353	-	118	Sphingomonas phage PAU YP_007006702.1	2e-09	30.28						atgagaataacaatagattttaggggagtttgcatcttaggaaacttccctaattcatataaaagtgttaacggtgcgcaaacagtgttagaaaaattggctaacgaaggacacgaattaagactttatgtgaaagacacgaaaaacttttccgacaaaatgggatggtttagagaaagggggattaaaattattggaacggctacagatagaagggattgcgatttattcatatctatagaaaacagtccatcgaccctcataaagtataatagaataatttccgacactccatttgttgactgggtatcaatgcaaaagaaatttttagaaaaaaatattcttaaaaattag	MRITIDFRGVCILGNFPNSYKSVNGAQTVLEKLANEGHELRLYVKDTKNFSDKMGWFRERGIKIIGTATDRRDCDLFISIENSPSTLIKYNRIISDTPFVDWVSMQKKFLEKNILKN
ORF97	DNA polymerase III alpha subunit	64632	62602	2030	-	677	Cellulophaga phage phiST AGO47184.1	0	60.50	DNA replication (GO:0006260)	DNA polymerase III, alpha subunit (IPR004805)	DNA polymerase III, alpha subunit	DnaE super family cl33964	3.08e-125	atgaaagtagtaaaaataaaagaaacaaccgcacctaaactagtaaacggtactctgcccgatattgattccgattttgctggaacagatagggcagatgttaaaagatacatggaagaaaggttcggtattgaaaatgtatgttcagtggggacttttacgacaatgaagccaaagtcaattttaaaagaccttagtagaatattttctattgactatactgaagcaaatttaatatcgtcaatcataagtcaaaaagacgaaaccatgatggatttgattaacagaagtttagaagagcctaaacttgctggattctttagaagaaactcagatatattctacttaatgaaacctttactaaatcagccgaaaacgcagtctattcacgcttgtgca…	MKVVKIKETTAPKLVNGTLPDIDSDFAGTDRADVKRYMEERFGIENVCSVGTFTTMKPKSILKDLSRIFSIDYTEANLISSIISQKDETMMDLINRSLEEPKLAGFFRRNSDIFYLMKPLLNQPKTQSIHACAMIVFPEVMPAVEWCPMRTQGGLLVSEWQGGEMDDAGFLKDDILGVRQLTKFGKILELIDKNGKVKPDIYNIPLDDREVYRYFSNGWNSDVFQFGSSGLTSYTKALKPFDINDLILSVAIYRPGAMENGYHERYIKCKNEGLPPEYLWGTEDISKETFGMLIYQEQVMAVFQKLGGLSMKEADDVRRAMGKKKLEVLLPWKERVKQGFFERNATEEQFNTVWDAVLEFAKYGFNKSHSAAYAITGYISQWLKVHYPIEFWTVALDLA…
ORF98	DNA polymerase III alpha subunit	66182	64635	1547	-	516	Cellulophaga phage phiST	8e-174	49.44	DNA replication (GO:0006260)	DNA polymerase III, alpha subunit (IPR004805)	DNA polymerase III, alpha subunit	DnaE super family cl33964	3.87e-48	atgaaacaaattgataaattaaaagcatattgtaaaagtatgcttttggatttcacaatctacgatgaagattgcttaatagaaattgacggcaaaaattatgagattgtgttagacccaaaatataacgttttcgggataggtggagagattagtattcctgaaaaattcgatacctctgacggctttgtctttgaattttgtggaagatggtatctacacacaaaaggagaggagttttcaatggaggagtttaaatatatcggaaaggctaaagagagtataaaaacaaggagctttttaggagttcacagtggattcgaattaatgaacgctgtaggtcttcattctgaatatgttaaaaaagctaagtttttgggggttgaagctttgggggta…	MKQIDKLKAYCKSMLLDFTIYDEDCLIEIDGKNYEIVLDPKYNVFGIGGEISIPEKFDTSDGFVFEFCGRWYLHTKGEEFSMEEFKYIGKAKESIKTRSFLGVHSGFELMNAVGLHSEYVKKAKFLGVEALGVCEKHTLSSALSFQKECLKNKIKPIIGMTVATEIGEVKVYAKNFQGWLKLLKINTHINVDGNHIFNVKDLEVFKNDLYIVFDPKTVKFSDALDFDFFHYYQVDTVIYTNNHDDELYLENLQRYLKSDFEPISIYDSYYLEKEDADCRRALWEVNKSFDFDSGNQFFKSKQQFVIEFANMFEDGNKSFEPILKKAFKNERELVENCNFVYDTDTRHLPKYKMTEEESKRFKTTEKLFIHLLQEGLKNRNIKADNKYIERIKKEVKTLK…
ORF99	NTP-PPase-like protein	67029	66394	635	-	212	Siphoviridae sp. DAX95409.1	3e-22	34.45		NTP pyrophosphohydrolase, DR2231-like (IPR033653)	Phosphohydrolase?	NTP-PPase_DR2231_like cd11530	4.01e-17	atggtaaaaaagatttttgaaaaactaagagaatttaactcagcgtttggagtactagaggaagttccacacgatacaatacaaaatgcagttttaaggtataggctacttaatgaggaggcgaaagagtatgattcagcagtcaaagaggataacaaagtagagattttggatgccttggcagatatgatgtatattgttgctggaactatcttaaagcatggttctcagaaaagcaccgctttcatagagcaggatgaagaggcttacgagggatttttaagaatgcttaaaagccttattccatccaacaattacactgaaggtatggaggtaacgattttaaaacaaaatctttatggaacaataaagcctttcaacgactcatatatcagctct…	MVKKIFEKLREFNSAFGVLEEVPHDTIQNAVLRYRLLNEEAKEYDSAVKEDNKVEILDALADMMYIVAGTILKHGSQKSTAFIEQDEEAYEGFLRMLKSLIPSNNYTEGMEVTILKQNLYGTIKPFNDSYISSFAAEDYETMNKMLTQIFSSIQYAAHAHGLYDVFMDAFEEVHASNMSKLGEDGKPIFREDGKILKGKNYFKPNLAQFIK
ORF100	SaV-like protein	68153	67029	1124	-	375	Roseivirga spongicola WP_068218947.1	4e-19	56.58		SaV-like (IPR021739)	This entry includes bacteriophage T7, Gp1.7, which is a nucleotide kinase that catalyzes the phosphorylation of dGMP and dTMP to dGDP and dTDP. It also includes SaV from Lactococcus phage p2, which is involved in sensitivity to the host abortive infection mechanism AbiV. The characteristics of the protein distribution suggest prophage matches in addition to the phage matches	DUF3310 super family cl13237	3.31e-08	atgactattagatttattattgacaaagtgagcgaagttagtaccttactagaaaatcttaggcgattggggtttaaagaagaagactttagtatcttttcagaaatcccgcacgaagaaattaggataatttctctacatctaaacactgagaacggagaatgtaacttcggattctacggaagaaaaacaatagaaggtagaacaatgaaaggtattcaagcgtctagatttgatgaattttgtaaaaactttggtgaagtaaattctaacaaaatatatgttagagcagataaccctgaacagtctaaagaagttcaaaaactactatttttattcggatacaggtggcaatcttcagggaaaaattatattaatgttgacggtaacgatttagtg…	MTIRFIIDKVSEVSTLLENLRRLGFKEEDFSIFSEIPHEEIRIISLHLNTENGECNFGFYGRKTIEGRTMKGIQASRFDEFCKNFGEVNSNKIYVRADNPEQSKEVQKLLFLFGYRWQSSGKNYINVDGNDLVFFRNIKTIAHQKRSETVGHNFVDADNLKYFLDTDKDNKNLVKLRVKSSNEIIVAMLLSERTRGLCNLFNKELLSSIDCRIDLGEEIYIFSDMKTGLTIFGKHEITKETFLLYKDVTLFNFVETINSPKYEDFEFKTAYCNGDLFKIAEKEKEPKTQEKQKAQGEGESYNFVEKPNHYTVLGKEVFEMMEDIWGKDALIKFCQMNSFKYRMRAGHKPSQSVETDIKKAKYYENKINELKIKK
ORF101	Hypothetical protein	69045	68155	890	-	297	Cellulophaga phage phiST YP_007673453.1	1e-70	39.81			DNA polymerase III, alpha subunit (gram-positive type)/ DNA polymerase III Subunit Epsilon / Exonuclease_RNaseT/DNA_pol3 [Replication, recombination and repair]	PolC super family cl34415	1.03e-11	atgaaaacaccttttaaaaaagccgtcgtatttgactttgaaactggcggatttgatgcgaaagtaaattccgtaacagagattgcgatggtagctgtcgacttggagacgctagagatagttgatgaaatggcgttactattaaaaccaagacttgacctaagatattttaaagatatggaagctaagaaagctttaaaatatatctttaaaaagatttcttacaaaaatgccgatgagggtagaactgttttaagttatgcgggtaaaaaccactctctaaaaatgattgacgatattgtgggagactttgaaaactttatgaagtatatcaaggacaaaaactttatcctagaatacgaagacatcttggaagctttggaggaagagtcggtaaaa…	MKTPFKKAVVFDFETGGFDAKVNSVTEIAMVAVDLETLEIVDEMALLLKPRLDLRYFKDMEAKKALKYIFKKISYKNADEGRTVLSYAGKNHSLKMIDDIVGDFENFMKYIKDKNFILEYEDILEALEEESVKDMADLMYDLVYTKGAAEVSKISRELLVKEGLTYEEFFDKITEFFDAHKVGGDKPILSGHNIEKFDMPFFFKIFEDFRKKISSYIADLRIDTLDYAKLQFFDVPSRSLGAVAKLLGFTLKEAHRALPDTIANAKVLIEMIKNLRGDGNVEKEYVRKKFNFNIEL
ORF102	Hypothetical protein	69620	69174	446	-	149	Cellulophaga phage phiST YP_007673454.1	3e-32	56.84			HNH endonuclease?			atggcaaaaataatgcgaaagaagcctttagagaggcgaaaaaacaaaaaaggtataagtagaccaaaaaataaaacaaatagcggaaaaatgagatttaacgcctcagattcgaaatctagagctttagatatgatgaaaaaggatgaagaggtttacgaaaaggtttttaatagttcagatggcaagtgcgaaaattgcggcgaagagttgcccgatatatttaggtacaacggaaaggtggtcgcaaggtggagattttcgcatatagtctcaaaacaagtagcaccacaccttagacacgacgaaagtaattttaataacctttgctttgagtgtcaccaaaaatgggagttctcaccaaacaaaagcaaaatgaaaatatttgcaaaaaatttg…	MAKIMRKKPLERRKNKKGISRPKNKTNSGKMRFNASDSKSRALDMMKKDEEVYEKVFNSSDGKCENCGEELPDIFRYNGKVVARWRFSHIVSKQVAPHLRHDESNFNNLCFECHQKWEFSPNKSKMKIFAKNLKKFPEYLSKYCNTDD
ORF103	M15 family metallopeptidase	70269	69838	431	-	144	Bdellovibrionales bacterium NQZ20206.1	6e-52	57.86			Peptidase/endonuclease	L-Ala-D-Glu_peptidase_like	1.76e-25	atgaaaaaccataaacttagtaaaaactccgaaaaaaacttggagggggtagatagtcgattaatacagctaataaagagagttttagtattaagcgaacacgacttcggaatccctagagacggcggaaaaagaaccgcaaaaagacaaaaccagttatttaaaaaagtacctaaagtaacgaatgcagatggttatataaaattaagctatcaccaatcgggatttgctttcgacatttttatttatgatgaacacggtgcttgctggggctgtgaatataaatacggcgaggttgcgaaaatcttctttgaagaatttgacttaatgacgaaggagggaatttttaaagaaaacgagatttttgaatggggcggcgattttaaatcgattaaagat…	MKNHKLSKNSEKNLEGVDSRLIQLIKRVLVLSEHDFGIPRDGGKRTAKRQNQLFKKVPKVTNADGYIKLSYHQSGFAFDIFIYDEHGACWGCEYKYGEVAKIFFEEFDLMTKEGIFKENEIFEWGGDFKSIKDLPHFQIRTVK
ORF104	Phage holin family protein	70756	70256	500	-	167	Elizabethkingia WP_034870659.1	3e-27	40.13		Bacteriophage holin family (IPR006480)	Bacterial lysis and virus dissemination	Phage_holin_4_1 super family cl01989	1.73e-08	atggataggttcgagaattatttagaacaattttttaaactatttgcctatgttatctttgtctatttgggaattgataaagaagctttcggaatattaattgtatttatgtgtatagattcagtactgggagcaattaaagccgtacagcttggcgaaaagtttagctttaagattttgttgtggggattctgtttaaaactatgtattttgattgtccccctgattgtttctttgcttggtaaagcgatgaaatatgatttttccgtaactgtaaatattgttatctgtgtgcttttaatatctgaaagttactcgataattggtaatatttatatggctaagtacaaaaaagtacttgataaagttgatattgtttccatgctgttaaaaagtctt…	MDRFENYLEQFFKLFAYVIFVYLGIDKEAFGILIVFMCIDSVLGAIKAVQLGEKFSFKILLWGFCLKLCILIVPLIVSLLGKAMKYDFSVTVNIVICVLLISESYSIIGNIYMAKYKKVLDKVDIVSMLLKSLRNFISSMAIKFLSGIEQKGNCEVTDKNFKHEKP
ORF105	Hypothetical protein	71163	70756	407	-	136	No similarity					Transmembrane protein			atgaagcaaactaacattgttgagaaatttattgacagccctctatttaagagggttttgtcaatgattcctttaattgcacttttaataatttgcatttgcactaactattactacttttttgacaagagctataaaactttttatagtttaattagctatactttcggattttccttattctcattaatgccttacttttacatagtttacagatttaacttttgtatgtacaccaaaatatctctttgggcaattttggggtacattttagtaaatattttttactggatattagataatatactaggacttccaaaagttctttatatgagcttatttgaaggattgtttttaatagtctctttaattttggctatgtattcaatacaaaaagaa…	MKQTNIVEKFIDSPLFKRVLSMIPLIALLIICICTNYYYFFDKSYKTFYSLISYTFGFSLFSLMPYFYIVYRFNFCMYTKISLWAILGYILVNIFYWILDNILGLPKVLYMSLFEGLFLIVSLILAMYSIQKELK
ORF106	Hypothetical protein	71257	71150	107	-	36	No similarity								atgaagaaagagactttaaacattgttgaaaaagaagaattggacggagtaatcggaggaggcggaagtcttcccgacccaaaagaaaaggacgatgaagcaaactaa	MKKETLNIVEKEELDGVIGGGGSLPDPKEKDDEAN
ORF107	Hypothetical protein	72151	71264	887	-	296	Cellulophaga phage phiST YP_007673459.1	1e-31	45.75						atgataggacagacaagcacgataagaaatcttagaacgataaaagctcacaggggagatactctaaaaattgatttagggaaaacttatgagggaactatgaaagcatggatgaagagacaccctgacgataaaagctttcgttcttttgatattattgacaataggtatcttgtaatgcataggaataaaactagagactactataacgttttaacgggaaatttagttgaaactgtgcaaggtagatggttttttgatgtagagctgaccccaacaggaggaacagacgcagacacttacacggtgtacactgggtctattttatttgagtatgacgtgacaaactctaatggtgttgaatatgttttggcacagaacattgagctaagttactta…	MIGQTSTIRNLRTIKAHRGDTLKIDLGKTYEGTMKAWMKRHPDDKSFRSFDIIDNRYLVMHRNKTRDYYNVLTGNLVETVQGRWFFDVELTPTGGTDADTYTVYTGSILFEYDVTNSNGVEYVLAQNIELSYLDLIDTPTEFAESGSIPVVSERGDTLDWKDKGYYNTPFNLNEGEDYINYNYLGKKVYAVLVNVPEKIDGSYFLQHNLNIDKYLRFESWENGLNYSNPKEKAREDISQIVYVDDNSEIGGSVIGVAPIGSIEASVTLTSNSFEITGGYEFLQNKLIYIEYTKNT
ORF108	Hypothetical protein	72849	72241	608	-	203	Arenibacter hampyeongensis WP_103442524.1	6e-76	61.11						atgatttttgattgttcaaatttaataactgaaggaatcaacaaacattgtgagacaattaatgctcctatcggcgtagagaaagatttacttttagtgaattatgacgatttcgattttacatctacatttgcgccgacaaatattgttgatgaccctgaccctgacgcgccccttggagaactaggaaatccagtaggattgaaagcaatttatttaaagcctgacgttactccttttgtatttgctggtacagattactcagttaacccaacggtaacgggagaagtaaaggaaaatggagatacttggtttatccactctattcagtttacagtatttaacaaaagctcaaaagctagaaagactttagaaacattatcgaaaggtcgtgttatc…	MIFDCSNLITEGINKHCETINAPIGVEKDLLLVNYDDFDFTSTFAPTNIVDDPDPDAPLGELGNPVGLKAIYLKPDVTPFVFAGTDYSVNPTVTGEVKENGDTWFIHSIQFTVFNKSSKARKTLETLSKGRVIAIAVDRSTGLYELFGAVIGLKITGLERAYTGSQNSNFYTVTIATPDIAVVREPSLGELARNIQNSVLPS
ORF109	Structural protein	73931	72939	992	-	331	Siphoviridae sp. AXQ66560.1	2e-168	67.48						atggcacaacaatttaacgtaggtaaagcaccagttggaattttaacaagagcattaacaggaaatatcttcatccaaaagagtttagcgtatatgaacgaaggagacaaggatggatatacagcttacaagcatgatgtacagaatgttttaagagctagaacctctaacccagcagctcaagcaaacgcatcaactttaaagaaagaagcttataagcgttctttagctgaattagaatcttttgaggagtttgaccctaaagattaccactcttactggttagagttccaaccaagcggagtattccagtgggagtctttacctgacaacgtacaacgttctttagaagagttatttttaggaactgccgctgaagctgtagaggacatattaaca…	MAQQFNVGKAPVGILTRALTGNIFIQKSLAYMNEGDKDGYTAYKHDVQNVLRARTSNPAAQANASTLKKEAYKRSLAELESFEEFDPKDYHSYWLEFQPSGVFQWESLPDNVQRSLEELFLGTAAEAVEDILTNGSPEVTGLIPQLRSNVLTSLNGAKATPTQITANTHIAFRAHAGGTGENQAEVLTADNVFDKLELLISKQTSAMRKRTGRKFMVNHATGDLIRTAQRLKLNFKGVDVTEEGVMRYGGFDIIENPSFPDNDIMLASMTGDFRTDAIQLGTSSSADYNNVTVDRDSKFSRVWGMCLTLALDIFLVRPEEVCYYTAETIA
ORF110	ClpP	75782	74061	1721	-	574	Siphoviridae sp. AXQ66567.1	1e-122	46.24		Clp protease proteolytic subunit /Translocation-enhancing protein TepA (IPR023562)	Serine protease /ClpP is an ATP-dependent protease that cleaves a number of proteins, such as casein and albumin	S14_ClpP_1 cd07016	2.00e-29	atgaatatttatgaaaaaataaaaaaggcagaattagaaactaatactaatctaacgcacgaacaaagagaaagcggggaataccaaaaaggaaaagtcaatatttttggtataaccgtttgtattgaaaaccccaaagactctcatagagttggactaaatgaagacggttcagagtggaaaatcaaaatgaataacacttacggatttatagaaaatactattggagcagatggagaggagatagatatttttctaggtgacaaattagacgtagttaataaagttttcattataaatcaaaatgataaaaatggagattttgacgaagaaaaggtaatgtttggatttgaatcagaaaaagacgcaaaagaaagttatctaagtaactacgaaaaa…	MNIYEKIKKAELETNTNLTHEQRESGEYQKGKVNIFGITVCIENPKDSHRVGLNEDGSEWKIKMNNTYGFIENTIGADGEEIDIFLGDKLDVVNKVFIINQNDKNGDFDEEKVMFGFESEKDAKESYLSNYEKGWSRIGSIDTVSYLDFIKMIFASNNKSKSLKMEERIKTVKLHGEVLENETLESLRSQAGSPESFDTLIVDIRSQGGDVDEGFSIMVWLEELRGMGKKVITIVSANSYSIASLIMLVADVRIISVHGEIMVHNPMFSKLDLDYVNADDLEEYIQELRFLEEIMFELYSEFTGTSIDKVRELMKAETYLSPEKALELGFVHEIVELEKKKYSMKQVKQCKIINMKTALNAINRFAAKMNGSKIVNQVYYNDKGGAIEIFQNELSTYQE…
ORF111	Hypothetical protein	77514	75784	1730	-	577	Tenacibaculum sp. HBI39456.1	0	60.03				PTZ00121 super family cl31754	9.33e-05	gttaacaagctaaaaacaaagcttgacgactcaaaaagtagcatggagaacttggacgatgccactgggggtcttgttagtaagtttaaagcacttgccgcaaatcctgtagtccttacattaacagcattaactggaatatttaaagtattacaggcagcagttaaaaggagcggtaaagcttccgatacctttgggaaaataggggctaagctaagcggtattatgaacggtttgctggcagttctagaacccgtcgtagtatttataggtgaaaagcttttaaaggctttaaatgaccctatgggggctttaaaggagattggagagtccatcaagcaaaaccttataaatagagtcaaatcatttatggtaatcggtgaagcttttgcgcttctt…	VNKLKTKLDDSKSSMENLDDATGGLVSKFKALAANPVVLTLTALTGIFKVLQAAVKRSGKASDTFGKIGAKLSGIMNGLLAVLEPVVVFIGEKLLKALNDPMGALKEIGESIKQNLINRVKSFMVIGEAFALLLKGDFKGALKKGTDGLTQFATGVTDITDKTAKFAEEAEKNFNKVADATFSLANAEKALAYNRIALEKQQLKSLKLAEDLRQIRDNTELDIEKRIQANKELGVVLDEQLKKEEALAQQALGLARAKQVADGITVESIEAVGDAEIKLLEIQERINGQRSEQIVNEVALRKEQADKIAKDEADKKAKEEKEETKRQEKAQRDFEAQLEIDRIDLERRREKGENVLALELELIERERAQKVSNAKLTAKEIELIDAQAEAAKKKLRRAT…
